# Supplementary material for: Study of the Molecular Recognition of Aptamers Selected through Ovarian Cancer Cell-SELEX
Source: PLoS One. 2010 Nov 1;5(11):e13770. doi: 10.1371/journal.pone.0013770 (PMC2967474; doi:10.1371/journal.pone.0013770)
Supplement: Data S1 — Allignment of the final TOV pool. (1.13 MB TXT) [file pone.0013770.s001.txt]

CLUSTAL format alignment by MAFFT (v6.704b)


FVRET1A04DZZ9G  --------------------------------------cac-------------------
FVRET1A04DU75R  --------------------------------------cac-------------------
FVRET1A04DMYXH  --------------------------------------gac-------------------
FVRET1A04DMPOX  --------------------------------------caa-------------------
FVRET1A04D02C7  --------------------------------------aca-------------------
FVRET1A04DP292  --------------------------------------c-c-------------------
FVRET1A04DP9LO  --------------------------------------c-c-------------------
FVRET1A04DQS6G  --------------------------------------cac-------------------
FVRET1A04DU74O  --------------------------------------ccc-------------------
FVRET1A04DPHW2  --------------------------------------tca-------------------
FVRET1A04DTY81  --------------------------------------cca-------------------
FVRET1A04DRUTV  --------------------------------------tca-------------------
FVRET1A04DX0K3  --------------------------------------tca-------------------
FVRET1A04DZBJ2  --------------------------------------caa-------------------
FVRET1A04DQA5W  --------------------------------------caa-------------------
FVRET1A04DTAPA  --------------------------------------gtg-------------------
FVRET1A04DW14W  --------------------------------------cagcagattcc-----------
FVRET1A04DSIAI  --------------------------------------caacccagccca----------
FVRET1A04DWLE5  -----------------------------------------------acc----------
FVRET1A04DQMTB  ------------------------------------------------------------
FVRET1A04DOYQ7  --------------------------------------c---------------------
FVRET1A04DVJM0  --------------------------------------cat-------------------
FVRET1A04DUEGR  --------------------------------------aac-------------------
FVRET1A04DNZR7  ------------------------------------------------------------
FVRET1A04DZEBL  --------------------------------------cac-------------------
FVRET1A04D1BQG  ------------------------------------------------------------
FVRET1A04DT8YK  ------------------------------------------------------------
FVRET1A04DSZ98  ------------------------------------------------------------
FVRET1A04DWX2Z  --------------------------------------agtggcg-atct----------
FVRET1A04DRS92  --------------------------------------agtggcg-atct----------
FVRET1A04DV2I7  --------------------------------------agtggcg-atct----------
FVRET1A04DX69Z  --------------------------------------agtggcg-atct----------
FVRET1A04DNNYY  --------------------------------------agtggcg-atct----------
FVRET1A04DVHVA  --------------------------------------agtggcg-atct----------
FVRET1A04DQ192  --------------------------------------agtggcg-atct----------
FVRET1A04DU3VR  --------------------------------------agtggcg-atct----------
FVRET1A04DTZA1  --------------------------------------agtggcg-atct----------
FVRET1A04DMPB1  --------------------------------------agtggcg-atct----------
FVRET1A04DWFEH  --------------------------------------agtggcg-atct----------
FVRET1A04DZOSN  --------------------------------------agtggcg-atct----------
FVRET1A04DOFIV  --------------------------------------agtggcg-atct----------
FVRET1A04DQNYW  --------------------------------------agtggcg-atct----------
FVRET1A04DM8A0  --------------------------------------agtggcg-atct----------
FVRET1A04DPEIY  --------------------------------------aatggcg-atct----------
FVRET1A04DPSEZ  --------------------------------------aatggcg-atct----------
FVRET1A04DUUMX  --------------------------------------aatggcgaatct----------
FVRET1A04DVCWC  --------------------------------------caacgcaaccct----------
FVRET1A04DYA1D  --------------------------------------t---------------------
FVRET1A04DOS7E  --------------------------------------cccagccccagc----------
FVRET1A04DXG4B  --------------------------------------cccataaacttt----------
FVRET1A04DOF4V  --------------------------------------cccataaacttt----------
FVRET1A04DP6ML  --------------------------------------cccataaacttt----------
FVRET1A04DU728  --------------------------------------cccataaacttt----------
FVRET1A04D0PMC  --------------------------------------ccacattacatc----------
FVRET1A04DYVGE  --------------------------------------cacctcatcatc----------
FVRET1A04DP26A  --------------------------------------gtccacctatct----------
FVRET1A04DN0UN  --------------------------------------cctcacaccacc----------
FVRET1A04DOOV8  --------------------------------------g-acgcccatct----------
FVRET1A04DTGTP  -----------------------------------------cgcccatct----------
FVRET1A04DNQ3C  --------------------------------------ccatccgtataa----------
FVRET1A04DVZGC  --------------------------------------ccatccgtataa----------
FVRET1A04DR1PF  --------------------------------------cacataccatca----------
FVRET1A04DMPGY  --------------------------------------cacataccatca----------
FVRET1A04DRN9M  --------------------------------------cacataccatca----------
FVRET1A04DXTT3  --------------------------------------cacatcctacaa----------
FVRET1A04DVP51  --------------------------------------caaca---ggaa----------
FVRET1A04DXQS3  --------------------------------------caaca---ggaa----------
FVRET1A04DQ9OM  --------------------------------------gcattctcggca----------
FVRET1A04DXW0Y  --------------------------------------gcattctcggca----------
FVRET1A04DQPYF  --------------------------------------gcctacatcgaa----------
FVRET1A04DU1NN  --------------------------------------gcctacatcgaa----------
FVRET1A04D169Q  --------------------------------------cacaa--tgtta----------
FVRET1A04DSAF7  --------------------------------------ccaacatccca-----------
FVRET1A04DM2A1  --------------------------------------ctaccgaaagac----------
FVRET1A04DURXH  ---------------------------------------gggccaattct----------
FVRET1A04DY8OY  --------------------------------------ggggccaattct----------
FVRET1A04DR01V  --------------------------------------cacagaacattt----------
FVRET1A04DR4HL  --------------------------------------atgacctcctat----------
FVRET1A04DOAF0  ---------------------------------------caacaacccat----------
FVRET1A04DS21U  --------------------------------------ctgacaacaata----------
FVRET1A04DUXOR  --------------------------------------aacaacccttaagacctatcca
FVRET1A04DX31J  --------------------------------------cttagcattctc----------
FVRET1A04DYWNK  --------------------------------------accacaataccc----------
FVRET1A04DRE46  --------------------------------------catatcgaaaca----------
FVRET1A04DSZ1R  --------------------------------------cggaagccaact----------
FVRET1A04DRLNE  --------------------------------------gtaggacagggt----------
FVRET1A04DRRY0  --------------------------------------gtaggacagggt----------
FVRET1A04DW2HH  --------------------------------------taaggtcaagcc----------
FVRET1A04DYFDP  --------------------------------------cccttcagactc----------
FVRET1A04DYI7U  ------------------------------------------------------------
FVRET1A04DYM1A  --------------------------------------gaactccatcct----------
FVRET1A04DQN0M  --------------------------------------cataccgacgaa----------
FVRET1A04DUCEZ  ------------------------------------------------------------
FVRET1A04DPED7  -----------------------------------------acg-----c----------
FVRET1A04DYM51  -----------------------------------------ctaccgcac----------
FVRET1A04DUFP8  -----------------------------------------acaaatatc----------
FVRET1A04DNG5S  --------------------------------------tagccaggttat----------
FVRET1A04DXZY0  --------------------------------------caatcctcttaa----------
FVRET1A04DX0YC  --------------------------------------caatacatcggc----------
FVRET1A04DZ3WZ  --------------------------------------caatacatcggc----------
FVRET1A04DURFY  --------------------------------------caatacatcggc----------
FVRET1A04DWUHY  ------------------------------------------------------------
FVRET1A04D1RGW  ------------------------------------------------------------
FVRET1A04DWUHS  ------------------------------------------------------------
FVRET1A04DYLPC  ------------------------------------------------------------
FVRET1A04DZA0A  ------------------------------------------------------------
FVRET1A04DVPFB  ------------------------------------------------------------
FVRET1A04DUH7Q  ------------------------------------------------------------
FVRET1A04DUG4V  ------------------------------------------------------------
FVRET1A04DWLJP  ------------------------------------------------------------
FVRET1A04DXP19  ------------------------------------------------------------
FVRET1A04DU9LJ  ------------------------------------------------------------
FVRET1A04DVYWB  ------------------------------------------------------------
FVRET1A04D1UMR  ------------------------------------------------------------
FVRET1A04DYYZO  ------------------------------------------------------------
FVRET1A04DZ3FH  ------------------------------------------------------------
FVRET1A04DSPXH  ------------------------------------------------------------
FVRET1A04DROVC  ------------------------------------------------------------
FVRET1A04DR4NX  ------------------------------------------------------------
FVRET1A04DWN74  ------------------------------------------------------------
FVRET1A04DVBSS  ------------------------------------------------------------
FVRET1A04DZRJF  ------------------------------------------------------------
FVRET1A04DTO1B  ------------------------------------------------------------
FVRET1A04DUTSE  ------------------------------------------------------------
FVRET1A04DSKY4  ------------------------------------------------------------
FVRET1A04DWU8M  ------------------------------------------------------------
FVRET1A04DUTQ8  ------------------------------------------------------------
FVRET1A04DROZ3  ------------------------------------------------------------
FVRET1A04DVYW0  ------------------------------------------------------------
FVRET1A04DWEOZ  ------------------------------------------------------------
FVRET1A04DNT0B  ------------------------------------------------------------
FVRET1A04DX6BE  ------------------------------------------------------------
FVRET1A04DZXUW  ------------------------------------------------------------
FVRET1A04DPHUH  ------------------------------------------------------------
FVRET1A04DWXPG  ------------------------------------------------------------
FVRET1A04DTZ94  ------------------------------------------------------------
FVRET1A04DTL52  ------------------------------------------------------------
FVRET1A04DU3C0  ------------------------------------------------------------
FVRET1A04DYFFC  ------------------------------------------------------------
FVRET1A04DZNK7  ------------------------------------------------------------
FVRET1A04DWN7A  ------------------------------------------------------------
FVRET1A04DV24J  ------------------------------------------------------------
FVRET1A04DVJCF  ------------------------------------------------------------
FVRET1A04DZTX5  ------------------------------------------------------------
FVRET1A04DP7H2  ------------------------------------------------------------
FVRET1A04DP1BK  ------------------------------------------------------------
FVRET1A04DXA1V  ------------------------------------------------------------
FVRET1A04DQWHB  ------------------------------------------------------------
FVRET1A04DQ6EH  ------------------------------------------------------------
FVRET1A04DTU1L  ------------------------------------------------------------
FVRET1A04DOPHN  ------------------------------------------------------------
FVRET1A04DWEOT  ------------------------------------------------------------
FVRET1A04DM71P  ------------------------------------------------------------
FVRET1A04DOV9F  ------------------------------------------------------------
FVRET1A04DY2WK  ------------------------------------------------------------
FVRET1A04DUNJ6  ------------------------------------------------------------
FVRET1A04D016Y  ------------------------------------------------------------
FVRET1A04DVPC0  ------------------------------------------------------------
FVRET1A04DYO6E  ------------------------------------------------------------
FVRET1A04DO1QB  ------------------------------------------------------------
FVRET1A04DVJVH  ------------------------------------------------------------
FVRET1A04DVWCM  ------------------------------------------------------------
FVRET1A04DT1DD  ------------------------------------------------------------
FVRET1A04DP0B5  ------------------------------------------------------------
FVRET1A04DUXO9  ------------------------------------------------------------
FVRET1A04DRB9H  ------------------------------------------------------------
FVRET1A04DVERK  ------------------------------------------------------------
FVRET1A04DWYDZ  ------------------------------------------------------------
FVRET1A04DV6IF  ------------------------------------------------------------
FVRET1A04DND51  ------------------------------------------------------------
FVRET1A04DRSI3  ------------------------------------------------------------
FVRET1A04DZQRG  ------------------------------------------------------------
FVRET1A04DT5IE  ------------------------------------------------------------
FVRET1A04DPWTQ  ------------------------------------------------------------
FVRET1A04DRK9V  ------------------------------------------------------------
FVRET1A04DSZKW  ------------------------------------------------------------
FVRET1A04DRQ8G  ------------------------------------------------------------
FVRET1A04DSLOD  ------------------------------------------------------------
FVRET1A04DWIS9  ------------------------------------------------------------
FVRET1A04DOVLC  ------------------------------------------------------------
FVRET1A04DRDFN  ------------------------------------------------------------
FVRET1A04DN0NN  ------------------------------------------------------------
FVRET1A04DX0AG  ------------------------------------------------------------
FVRET1A04DR7OS  ------------------------------------------------------------
FVRET1A04DX6SL  ------------------------------------------------------------
FVRET1A04DQVZ8  ------------------------------------------------------------
FVRET1A04DVZF6  ------------------------------------------------------------
FVRET1A04DV2PL  ------------------------------------------------------------
FVRET1A04DTU2K  ------------------------------------------------------------
FVRET1A04DQ5YE  ------------------------------------------------------------
FVRET1A04DTD2L  ------------------------------------------------------------
FVRET1A04DXZ4N  ------------------------------------------------------------
FVRET1A04DUHOA  ------------------------------------------------------------
FVRET1A04DWFJZ  ------------------------------------------------------------
FVRET1A04DQCOV  ------------------------------------------------------------
FVRET1A04DT3G7  ------------------------------------------------------------
FVRET1A04DOZOO  ------------------------------------------------------------
FVRET1A04DUXVM  ------------------------------------------------------------
FVRET1A04DWUXM  ------------------------------------------------------------
FVRET1A04DWF5R  ------------------------------------------------------------
FVRET1A04DX0VI  ------------------------------------------------------------
FVRET1A04DUEHR  ------------------------------------------------------------
FVRET1A04DOPTQ  ------------------------------------------------------------
FVRET1A04D018V  ------------------------------------------------------------
FVRET1A04DWBVE  ------------------------------------------------------------
FVRET1A04DT23O  ------------------------------------------------------------
FVRET1A04DOYR4  ------------------------------------------------------------
FVRET1A04DUUA8  ------------------------------------------------------------
FVRET1A04DPUA9  ------------------------------------------------------------
FVRET1A04DWB9A  ------------------------------------------------------------
FVRET1A04DVCXT  ------------------------------------------------------------
FVRET1A04DT2NB  ------------------------------------------------------------
FVRET1A04DY5I9  ------------------------------------------------------------
FVRET1A04DXGL2  ------------------------------------------------------------
FVRET1A04DQY53  ------------------------------------------------------------
FVRET1A04DPRWX  ------------------------------------------------------------
FVRET1A04DQ5OF  ------------------------------------------------------------
FVRET1A04DRZFJ  ------------------------------------------------------------
FVRET1A04DNWT7  ------------------------------------------------------------
FVRET1A04DPRE8  ------------------------------------------------------------
FVRET1A04DXDWG  ------------------------------------------------------------
FVRET1A04DW083  ------------------------------------------------------------
FVRET1A04DQQJG  ------------------------------------------------------------
FVRET1A04DYOTJ  ------------------------------------------------------------
FVRET1A04DV9GX  ------------------------------------------------------------
FVRET1A04DP0D4  ------------------------------------------------------------
FVRET1A04DPBCU  ------------------------------------------------------------
FVRET1A04DNG7X  ------------------------------------------------------------
FVRET1A04DM1X5  ------------------------------------------------------------
FVRET1A04DMPZZ  ------------------------------------------------------------
FVRET1A04DXNWW  ------------------------------------------------------------
FVRET1A04DTVG9  ------------------------------------------------------------
FVRET1A04DU4U6  ------------------------------------------------------------
FVRET1A04DM1NM  ------------------------------------------------------------
FVRET1A04DTMC7  ------------------------------------------------------------
FVRET1A04DX2VD  ------------------------------------------------------------
FVRET1A04DWX01  ------------------------------------------------------------
FVRET1A04DXANR  ------------------------------------------------------------
FVRET1A04DWX3Z  ------------------------------------------------------------
FVRET1A04DYP00  ------------------------------------------------------------
FVRET1A04DOO9G  ------------------------------------------------------------
FVRET1A04DNBE4  ------------------------------------------------------------
FVRET1A04DT5R3  ------------------------------------------------------------
FVRET1A04DXHUD  ------------------------------------------------------------
FVRET1A04DPZ0T  ------------------------------------------------------------
FVRET1A04DRU4W  ------------------------------------------------------------
FVRET1A04DOQKW  ------------------------------------------------------------
FVRET1A04DN88W  ------------------------------------------------------------
FVRET1A04DUX7H  ------------------------------------------------------------
FVRET1A04DTL2T  ------------------------------------------------------------
FVRET1A04DWS3H  ------------------------------------------------------------
FVRET1A04DS6HP  ------------------------------------------------------------
FVRET1A04DWXRL  ------------------------------------------------------------
FVRET1A04DQS3V  ------------------------------------------------------------
FVRET1A04DSJ06  ------------------------------------------------------------
FVRET1A04DO7UO  ------------------------------------------------------------
FVRET1A04DZUWC  ------------------------------------------------------------
FVRET1A04DNTZJ  ------------------------------------------------------------
FVRET1A04DQ2YU  ------------------------------------------------------------
FVRET1A04DTZHV  ------------------------------------------------------------
FVRET1A04DS3LO  ------------------------------------------------------------
FVRET1A04DUYRW  ------------------------------------------------------------
FVRET1A04DYJ3F  ------------------------------------------------------------
FVRET1A04DO6EK  ------------------------------------------------------------
FVRET1A04DUE91  ------------------------------------------------------------
FVRET1A04DU1DI  ------------------------------------------------------------
FVRET1A04DWUWS  ------------------------------------------------------------
FVRET1A04DX0DA  ------------------------------------------------------------
FVRET1A04DROHQ  ------------------------------------------------------------
FVRET1A04DUHRP  ------------------------------------------------------------
FVRET1A04DSK0X  ------------------------------------------------------------
FVRET1A04DYMY5  ------------------------------------------------------------
FVRET1A04DSARU  ------------------------------------------------------------
FVRET1A04DWEPG  ------------------------------------------------------------
FVRET1A04DQIW1  ------------------------------------------------------------
FVRET1A04DYINO  ------------------------------------------------------------
FVRET1A04DV6P5  ------------------------------------------------------------
FVRET1A04DS60F  ------------------------------------------------------------
FVRET1A04DQJWA  ------------------------------------------------------------
FVRET1A04DVW78  ------------------------------------------------------------
FVRET1A04DNNXH  ------------------------------------------------------------
FVRET1A04DZLNA  ------------------------------------------------------------
FVRET1A04DZQVE  ------------------------------------------------------------
FVRET1A04DYSXV  ------------------------------------------------------------
FVRET1A04DTPGO  ------------------------------------------------------------
FVRET1A04DTC82  ------------------------------------------------------------
FVRET1A04DMPQQ  ------------------------------------------------------------
FVRET1A04DVM4S  ------------------------------------------------------------
FVRET1A04DUD9Y  ------------------------------------------------------------
FVRET1A04DT5DN  ------------------------------------------------------------
FVRET1A04DXEKD  ------------------------------------------------------------
FVRET1A04DTSK6  ------------------------------------------------------------
FVRET1A04DO2KQ  ------------------------------------------------------------
FVRET1A04DVPLL  ------------------------------------------------------------
FVRET1A04DOP0L  ------------------------------------------------------------
FVRET1A04DWCKT  ------------------------------------------------------------
FVRET1A04DUKMR  ------------------------------------------------------------
FVRET1A04D1OHX  ------------------------------------------------------------
FVRET1A04DO5UL  ------------------------------------------------------------
FVRET1A04DZBX0  ------------------------------------------------------------
FVRET1A04DUD5O  ------------------------------------------------------------
FVRET1A04DN3A2  ------------------------------------------------------------
FVRET1A04DP29X  ------------------------------------------------------------
FVRET1A04DQMV2  ------------------------------------------------------------
FVRET1A04DX7BS  ------------------------------------------------------------
FVRET1A04DPRE5  ------------------------------------------------------------
FVRET1A04DOOZP  ------------------------------------------------------------
FVRET1A04DRFCX  ------------------------------------------------------------
FVRET1A04DVC9W  ------------------------------------------------------------
FVRET1A04DO5Z6  ------------------------------------------------------------
FVRET1A04DY8NE  ------------------------------------------------------------
FVRET1A04DY7XN  ------------------------------------------------------------
FVRET1A04DYF0P  ------------------------------------------------------------
FVRET1A04DZW83  ------------------------------------------------------------
FVRET1A04DT5AT  ------------------------------------------------------------
FVRET1A04DVXS3  ------------------------------------------------------------
FVRET1A04DUTUD  ------------------------------------------------------------
FVRET1A04DTX86  ------------------------------------------------------------
FVRET1A04DSWMB  ------------------------------------------------------------
FVRET1A04DNEFH  ------------------------------------------------------------
FVRET1A04DXRIT  ------------------------------------------------------------
FVRET1A04DUKAW  ------------------------------------------------------------
FVRET1A04DO6IF  ------------------------------------------------------------
FVRET1A04DU8AK  ------------------------------------------------------------
FVRET1A04DUAVD  ------------------------------------------------------------
FVRET1A04DRS5A  ------------------------------------------------------------
FVRET1A04D0JRP  ------------------------------------------------------------
FVRET1A04DW2JR  ------------------------------------------------------------
FVRET1A04DUCBK  ------------------------------------------------------------
FVRET1A04D0PPU  ------------------------------------------------------------
FVRET1A04DUXKA  ------------------------------------------------------------
FVRET1A04DQGVF  ------------------------------------------------------------
FVRET1A04DVSRX  ------------------------------------------------------------
FVRET1A04DZ3K8  ------------------------------------------------------------
FVRET1A04DRRHV  ------------------------------------------------------------
FVRET1A04DWRVV  ------------------------------------------------------------
FVRET1A04DWZDV  ------------------------------------------------------------
FVRET1A04DS8VT  ------------------------------------------------------------
FVRET1A04DQWXC  ------------------------------------------------------------
FVRET1A04DQ9EH  ------------------------------------------------------------
FVRET1A04DQSYV  ------------------------------------------------------------
FVRET1A04DTDD7  ------------------------------------------------------------
FVRET1A04DSWN4  ------------------------------------------------------------
FVRET1A04DY10K  ------------------------------------------------------------
FVRET1A04DZ31Y  ------------------------------------------------------------
FVRET1A04DVWF0  ------------------------------------------------------------
FVRET1A04DS4N1  ------------------------------------------------------------
FVRET1A04DUOFI  ------------------------------------------------------------
FVRET1A04DVTK3  ------------------------------------------------------------
FVRET1A04DODKK  ------------------------------------------------------------
FVRET1A04DYIN0  ------------------------------------------------------------
FVRET1A04DOMDC  ------------------------------------------------------------
FVRET1A04DTDTU  ------------------------------------------------------------
FVRET1A04DTMWU  ------------------------------------------------------------
FVRET1A04DYGU8  ------------------------------------------------------------
FVRET1A04DN3L5  ------------------------------------------------------------
FVRET1A04D0I9X  ------------------------------------------------------------
FVRET1A04D1EX9  ------------------------------------------------------------
FVRET1A04DOPBD  ------------------------------------------------------------
FVRET1A04D05FB  ------------------------------------------------------------
FVRET1A04DQZ5P  ------------------------------------------------------------
FVRET1A04DZ0A9  ------------------------------------------------------------
FVRET1A04DOPSX  ------------------------------------------------------------
FVRET1A04DVK3G  ------------------------------------------------------------
FVRET1A04DRTAW  ------------------------------------------------------------
FVRET1A04DWMFV  ------------------------------------------------------------
FVRET1A04DZHWU  ------------------------------------------------------------
FVRET1A04DXW2F  ------------------------------------------------------------
FVRET1A04DVI2J  ------------------------------------------------------------
FVRET1A04DMMFB  ------------------------------------------------------------
FVRET1A04DSS59  ------------------------------------------------------------
FVRET1A04DN218  ------------------------------------------------------------
FVRET1A04DOYWO  ------------------------------------------------------------
FVRET1A04DMVBG  ------------------------------------------------------------
FVRET1A04DXOGS  ------------------------------------------------------------
FVRET1A04DUT72  ------------------------------------------------------------
FVRET1A04DNTY4  ------------------------------------------------------------
FVRET1A04DVWW5  ------------------------------------------------------------
FVRET1A04DOFF5  ------------------------------------------------------------
FVRET1A04DOWGI  ------------------------------------------------------------
FVRET1A04DQ1WV  ------------------------------------------------------------
FVRET1A04DS554  ------------------------------------------------------------
FVRET1A04DOU5K  ------------------------------------------------------------
FVRET1A04DW37D  ------------------------------------------------------------
FVRET1A04DP70A  ------------------------------------------------------------
FVRET1A04DV33F  ------------------------------------------------------------
FVRET1A04DXNJ3  ------------------------------------------------------------
FVRET1A04D08UU  ------------------------------------------------------------
FVRET1A04DVJI1  ------------------------------------------------------------
FVRET1A04DOLRV  ------------------------------------------------------------
FVRET1A04DR0UF  ------------------------------------------------------------
FVRET1A04DZOTU  ------------------------------------------------------------
FVRET1A04DNEV7  ------------------------------------------------------------
FVRET1A04DW05A  ------------------------------------------------------------
FVRET1A04DOYG7  ------------------------------------------------------------
FVRET1A04DQ84O  ------------------------------------------------------------
FVRET1A04DTQMI  ------------------------------------------------------------
FVRET1A04DYAYK  ------------------------------------------------------------
FVRET1A04DS841  ------------------------------------------------------------
FVRET1A04DRZG0  ------------------------------------------------------------
FVRET1A04DVSYY  ------------------------------------------------------------
FVRET1A04DRFVU  ------------------------------------------------------------
FVRET1A04DMPYW  ------------------------------------------------------------
FVRET1A04DZHQV  ------------------------------------------------------------
FVRET1A04DZ4BB  ------------------------------------------------------------
FVRET1A04DT4Y9  ------------------------------------------------------------
FVRET1A04DQ48B  ------------------------------------------------------------
FVRET1A04DQP7L  ------------------------------------------------------------
FVRET1A04DNQ26  ------------------------------------------------------------
FVRET1A04DS6BZ  ------------------------------------------------------------
FVRET1A04DVDHK  ------------------------------------------------------------
FVRET1A04DQ2VN  ------------------------------------------------------------
FVRET1A04DN3HT  ------------------------------------------------------------
FVRET1A04DMYV5  ------------------------------------------------------------
FVRET1A04DPXBZ  ------------------------------------------------------------
FVRET1A04DMY5R  ------------------------------------------------------------
FVRET1A04DRUQ7  ------------------------------------------------------------
FVRET1A04DW7SR  ------------------------------------------------------------
FVRET1A04DOZVT  ------------------------------------------------------------
FVRET1A04DREXW  ------------------------------------------------------------
FVRET1A04DT6BY  ------------------------------------------------------------
FVRET1A04DW2CV  ------------------------------------------------------------
FVRET1A04DSWOM  ------------------------------------------------------------
FVRET1A04DMR05  ------------------------------------------------------------
FVRET1A04DRCZA  ------------------------------------------------------------
FVRET1A04DXXMO  ------------------------------------------------------------
FVRET1A04DQ5O3  ------------------------------------------------------------
FVRET1A04DW2WI  ------------------------------------------------------------
FVRET1A04DPRBT  ------------------------------------------------------------
FVRET1A04DPZ32  ------------------------------------------------------------
FVRET1A04DM1YB  ------------------------------------------------------------
FVRET1A04DZHMY  ------------------------------------------------------------
FVRET1A04DRMI2  ------------------------------------------------------------
FVRET1A04DT87V  ------------------------------------------------------------
FVRET1A04DTM91  ------------------------------------------------------------
FVRET1A04DSDKF  ------------------------------------------------------------
FVRET1A04DQAYL  ------------------------------------------------------------
FVRET1A04DV8WR  ------------------------------------------------------------
FVRET1A04DX9DX  ------------------------------------------------------------
FVRET1A04DRXL3  ------------------------------------------------------------
FVRET1A04DXWWS  ------------------------------------------------------------
FVRET1A04DSLAB  ------------------------------------------------------------
FVRET1A04DM1FA  ------------------------------------------------------------
FVRET1A04DTL2O  ------------------------------------------------------------
FVRET1A04DYCDO  ------------------------------------------------------------
FVRET1A04DQ2JV  ------------------------------------------------------------
FVRET1A04DU1SK  ------------------------------------------------------------
FVRET1A04DSNIO  ------------------------------------------------------------
FVRET1A04DY2HC  ------------------------------------------------------------
FVRET1A04DZH7O  ------------------------------------------------------------
FVRET1A04DSZUZ  ------------------------------------------------------------
FVRET1A04D0GR9  ------------------------------------------------------------
FVRET1A04D0Y5U  ------------------------------------------------------------
FVRET1A04DQT78  ------------------------------------------------------------
FVRET1A04DT8YS  ------------------------------------------------------------
FVRET1A04DQHQW  ------------------------------------------------------------
FVRET1A04DPB3O  ------------------------------------------------------------
FVRET1A04DQVXL  ------------------------------------------------------------
FVRET1A04DUL0S  ------------------------------------------------------------
FVRET1A04DP6H5  ------------------------------------------------------------
FVRET1A04DY5MV  ------------------------------------------------------------
FVRET1A04DNK79  ------------------------------------------------------------
FVRET1A04DNESE  ------------------------------------------------------------
FVRET1A04DYPX2  ------------------------------------------------------------
FVRET1A04DMCJK  ------------------------------------------------------------
FVRET1A04DWROW  ------------------------------------------------------------
FVRET1A04DNRQO  ------------------------------------------------------------
FVRET1A04DRJR3  ------------------------------------------------------------
FVRET1A04DOMHF  ------------------------------------------------------------
FVRET1A04DTMW7  ------------------------------------------------------------
FVRET1A04DMGFN  ------------------------------------------------------------
FVRET1A04DTMEA  ------------------------------------------------------------
FVRET1A04DW16J  ------------------------------------------------------------
FVRET1A04DXRU6  ------------------------------------------------------------
FVRET1A04DN7CD  ------------------------------------------------------------
FVRET1A04DYJDQ  ------------------------------------------------------------
FVRET1A04DNUNU  ------------------------------------------------------------
FVRET1A04DP38W  ------------------------------------------------------------
FVRET1A04DN0TJ  ------------------------------------------------------------
FVRET1A04DY40U  ------------------------------------------------------------
FVRET1A04DQD44  ------------------------------------------------------------
FVRET1A04DWWA0  ------------------------------------------------------------
FVRET1A04DT5I3  ------------------------------------------------------------
FVRET1A04DVDZM  ------------------------------------------------------------
FVRET1A04DV8QW  ------------------------------------------------------------
FVRET1A04DVTAE  ------------------------------------------------------------
FVRET1A04DN3R3  ------------------------------------------------------------
FVRET1A04DQAWP  ------------------------------------------------------------
FVRET1A04DNHXS  ------------------------------------------------------------
FVRET1A04DNE34  ------------------------------------------------------------
FVRET1A04DUAYC  ------------------------------------------------------------
FVRET1A04DW1DK  ------------------------------------------------------------
FVRET1A04DVZGR  ------------------------------------------------------------
FVRET1A04DYM34  ------------------------------------------------------------
FVRET1A04DP7SZ  ------------------------------------------------------------
FVRET1A04DVHOF  ------------------------------------------------------------
FVRET1A04DTF02  ------------------------------------------------------------
FVRET1A04DNZUR  ------------------------------------------------------------
FVRET1A04DXKS7  ------------------------------------------------------------
FVRET1A04DPTSW  ------------------------------------------------------------
FVRET1A04DYNCW  ------------------------------------------------------------
FVRET1A04DR936  ------------------------------------------------------------
FVRET1A04DYL7L  ------------------------------------------------------------
FVRET1A04DP698  ------------------------------------------------------------
FVRET1A04DZ39G  ------------------------------------------------------------
FVRET1A04D0V68  ------------------------------------------------------------
FVRET1A04D0PPF  ------------------------------------------------------------
FVRET1A04DR4B7  ------------------------------------------------------------
FVRET1A04DM5PC  ------------------------------------------------------------
FVRET1A04DV9T9  ------------------------------------------------------------
FVRET1A04DWP3X  ------------------------------------------------------------
FVRET1A04DR8X4  ------------------------------------------------------------
FVRET1A04DXLCO  ------------------------------------------------------------
FVRET1A04DW2CG  ------------------------------------------------------------
FVRET1A04DOOSW  ------------------------------------------------------------
FVRET1A04DN30W  ------------------------------------------------------------
FVRET1A04DY872  ------------------------------------------------------------
FVRET1A04DY5JJ  ------------------------------------------------------------
FVRET1A04DP4UF  ------------------------------------------------------------
FVRET1A04DS2YH  ------------------------------------------------------------
FVRET1A04DO889  ------------------------------------------------------------
FVRET1A04DNN4N  ------------------------------------------------------------
FVRET1A04DQQ6W  ------------------------------------------------------------
FVRET1A04DO9K2  ------------------------------------------------------------
FVRET1A04DPO7W  ------------------------------------------------------------
FVRET1A04DSMRM  ------------------------------------------------------------
FVRET1A04DXUZ7  ------------------------------------------------------------
FVRET1A04DQL22  ------------------------------------------------------------
FVRET1A04DN7HR  ------------------------------------------------------------
FVRET1A04DNA0F  ------------------------------------------------------------
FVRET1A04DPUN3  ------------------------------------------------------------
FVRET1A04DWSN1  ------------------------------------------------------------
FVRET1A04DRBRJ  ------------------------------------------------------------
FVRET1A04DRF7B  ------------------------------------------------------------
FVRET1A04DRMFT  ------------------------------------------------------------
FVRET1A04DTZZF  ------------------------------------------------------------
FVRET1A04DWVOR  ------------------------------------------------------------
FVRET1A04DWOC2  ------------------------------------------------------------
FVRET1A04DN0QA  ------------------------------------------------------------
FVRET1A04DQC4B  ------------------------------------------------------------
FVRET1A04DXZQN  ------------------------------------------------------------
FVRET1A04DOPM2  ------------------------------------------------------------
FVRET1A04DQD6M  ------------------------------------------------------------
FVRET1A04DQ6F5  ------------------------------------------------------------
FVRET1A04DOC7A  ------------------------------------------------------------
FVRET1A04DY9E1  ------------------------------------------------------------
FVRET1A04DZEH6  ------------------------------------------------------------
FVRET1A04DU04H  ------------------------------------------------------------
FVRET1A04D0MQJ  ------------------------------------------------------------
FVRET1A04DS04T  ------------------------------------------------------------
FVRET1A04DYWIN  ------------------------------------------------------------
FVRET1A04DS832  ------------------------------------------------------------
FVRET1A04DP9I9  ------------------------------------------------------------
FVRET1A04DZH8I  ------------------------------------------------------------
FVRET1A04DZBCB  ------------------------------------------------------------
FVRET1A04DZODK  ------------------------------------------------------------
FVRET1A04DOG3K  ------------------------------------------------------------
FVRET1A04DNLEX  ------------------------------------------------------------
FVRET1A04DM717  ------------------------------------------------------------
FVRET1A04DMYUO  ------------------------------------------------------------
FVRET1A04DMCSJ  ------------------------------------------------------------
FVRET1A04DSUY7  ------------------------------------------------------------
FVRET1A04DN3WB  ------------------------------------------------------------
FVRET1A04DXU50  ------------------------------------------------------------
FVRET1A04DUNI6  ------------------------------------------------------------
FVRET1A04DQ97X  ------------------------------------------------------------
FVRET1A04DUSNS  ------------------------------------------------------------
FVRET1A04DYFP2  ------------------------------------------------------------
FVRET1A04DTVAS  ------------------------------------------------------------
FVRET1A04DXICZ  ------------------------------------------------------------
FVRET1A04DM1DN  ------------------------------------------------------------
FVRET1A04DQ5OO  ------------------------------------------------------------
FVRET1A04DXK1L  ------------------------------------------------------------
FVRET1A04DWZHD  ------------------------------------------------------------
FVRET1A04DXH9Y  ------------------------------------------------------------
FVRET1A04DY4UW  ------------------------------------------------------------
FVRET1A04DMYT0  ------------------------------------------------------------
FVRET1A04DW42Q  ------------------------------------------------------------
FVRET1A04DR7QA  ------------------------------------------------------------
FVRET1A04DXOT9  ------------------------------------------------------------
FVRET1A04DWY3X  ------------------------------------------------------------
FVRET1A04DOOW2  ------------------------------------------------------------
FVRET1A04DTLYR  ------------------------------------------------------------
FVRET1A04DW4GA  ------------------------------------------------------------
FVRET1A04DP4FO  ------------------------------------------------------------
FVRET1A04DMR3F  ------------------------------------------------------------
FVRET1A04DMF3Z  ------------------------------------------------------------
FVRET1A04DO8KE  ------------------------------------------------------------
FVRET1A04DP0YV  ------------------------------------------------------------
FVRET1A04DUOI8  ------------------------------------------------------------
FVRET1A04DV47X  ------------------------------------------------------------
FVRET1A04DR1GI  ------------------------------------------------------------
FVRET1A04DOJPN  ------------------------------------------------------------
FVRET1A04DPB57  ------------------------------------------------------------
FVRET1A04DY4OS  ------------------------------------------------------------
FVRET1A04DUG8K  ------------------------------------------------------------
FVRET1A04DU4CK  ------------------------------------------------------------
FVRET1A04DQ6FM  ------------------------------------------------------------
FVRET1A04DXT6S  ------------------------------------------------------------
FVRET1A04D0V8T  ------------------------------------------------------------
FVRET1A04DWMT0  ------------------------------------------------------------
FVRET1A04DUZ46  ------------------------------------------------------------
FVRET1A04DTIGF  ------------------------------------------------------------
FVRET1A04DTZ0V  ------------------------------------------------------------
FVRET1A04D1B0P  ------------------------------------------------------------
FVRET1A04DTOR1  ------------------------------------------------------------
FVRET1A04DN83F  ------------------------------------------------------------
FVRET1A04DP1A2  ------------------------------------------------------------
FVRET1A04DYL1K  ------------------------------------------------------------
FVRET1A04DWVEC  ------------------------------------------------------------
FVRET1A04DO4VS  ------------------------------------------------------------
FVRET1A04DOJUP  ------------------------------------------------------------
FVRET1A04DZ0ZN  ------------------------------------------------------------
FVRET1A04DMFOZ  ------------------------------------------------------------
FVRET1A04DTCN5  ------------------------------------------------------------
FVRET1A04DS83E  ------------------------------------------------------------
FVRET1A04DSONA  ------------------------------------------------------------
FVRET1A04DXR3Z  ------------------------------------------------------------
FVRET1A04DV0I8  ------------------------------------------------------------
FVRET1A04DU5BS  ------------------------------------------------------------
FVRET1A04DN37Q  ------------------------------------------------------------
FVRET1A04DWREU  ------------------------------------------------------------
FVRET1A04DVEG0  ------------------------------------------------------------
FVRET1A04DMLS1  ------------------------------------------------------------
FVRET1A04DV2QU  ------------------------------------------------------------
FVRET1A04DYSC1  ------------------------------------------------------------
FVRET1A04DSYGU  ------------------------------------------------------------
FVRET1A04DUXLD  ------------------------------------------------------------
FVRET1A04DX2O4  ------------------------------------------------------------
FVRET1A04DV8YR  ------------------------------------------------------------
FVRET1A04DSWWY  ------------------------------------------------------------
FVRET1A04DSBNO  ------------------------------------------------------------
FVRET1A04DRROL  ------------------------------------------------------------
FVRET1A04DXTQR  ------------------------------------------------------------
FVRET1A04DQI06  ------------------------------------------------------------
FVRET1A04DQ3TG  ------------------------------------------------------------
FVRET1A04DMO84  ------------------------------------------------------------
FVRET1A04DROO0  ------------------------------------------------------------
FVRET1A04DWCKK  ------------------------------------------------------------
FVRET1A04DZE0G  ------------------------------------------------------------
FVRET1A04DX0OK  ------------------------------------------------------------
FVRET1A04DO8B7  ------------------------------------------------------------
FVRET1A04DVALB  ------------------------------------------------------------
FVRET1A04DNH49  ------------------------------------------------------------
FVRET1A04DOR9W  ------------------------------------------------------------
FVRET1A04DT89G  ------------------------------------------------------------
FVRET1A04DZLA0  ------------------------------------------------------------
FVRET1A04DS216  ------------------------------------------------------------
FVRET1A04DTCG3  ------------------------------------------------------------
FVRET1A04DXK9L  ------------------------------------------------------------
FVRET1A04DO7UH  ------------------------------------------------------------
FVRET1A04DNE2M  ------------------------------------------------------------
FVRET1A04DPO9M  ------------------------------------------------------------
FVRET1A04DP97R  ------------------------------------------------------------
FVRET1A04DX63J  ------------------------------------------------------------
FVRET1A04DNAZR  ------------------------------------------------------------
FVRET1A04DPRVD  ------------------------------------------------------------
FVRET1A04DO76E  ------------------------------------------------------------
FVRET1A04DWFA8  gatgca-acacctg---------------cact--------tacgttatccagagtgacg
FVRET1A04DXNJ9  ------------------------------------------------------------
FVRET1A04DTCVG  ------------------------------------------------------------
FVRET1A04DM4TW  ------------------------------------------------------------
FVRET1A04DMYO5  ------------------------------------------------------------
FVRET1A04DZ06I  ------------------------------------------------------------
FVRET1A04DOY3K  ------------------------------------------------------------
FVRET1A04DV5XM  ------------------------------------------------------------
FVRET1A04DWCGJ  ------------------------------------------------------------
FVRET1A04DXT3T  ------------------------------------------------------------
FVRET1A04DXHTD  ------------------------------------------------------------
FVRET1A04DQ8NL  ------------------------------------------------------------
FVRET1A04DOV03  ------------------------------------------------------------
FVRET1A04DTDRR  ------------------------------------------------------------
FVRET1A04DY5TI  ------------------------------------------------------------
FVRET1A04DS7HV  ------------------------------caa--------ccgcctatccagagtgacg
FVRET1A04D0PP3  ------------------------------caa--------attcctatccagagtgacg
FVRET1A04DTS0Q  -ccaat-tacatac---------------ccta--------ccgactatccagagtgacg
FVRET1A04DUBL1  catcatgaacaatc---------------tcca--------aactctatccagagtgacg
FVRET1A04DWE0I  catcatgaacaatc---------------tcca--------aactctatccagagtgacg
FVRET1A04DM7NB  ------------------------------caa--------ccgcctatccagagtgacg
FVRET1A04DOSRL  ---caagaacaacc---------------cgtc--------actgctatccagagtgacg
FVRET1A04DUHWF  ---aaaccacaggc---------------agaa--------taccttatccagagtgacg
FVRET1A04DVJRZ  ------------------------------------------------------------
FVRET1A04DUBSY  ------------------------------------------------------------
FVRET1A04DN3BK  ------------------------------------------------------------
FVRET1A04DQP0U  ------------------------------------------------------------
FVRET1A04DXZ5Z  ------------------------------------------------------------
FVRET1A04DQDDG  ------------------------------------------------------------
FVRET1A04DV3RL  ------------------------------------------------------------
FVRET1A04DMMEZ  ------------------------------------------------------------
FVRET1A04DYISG  ------------------------------------------------------------
FVRET1A04DNXQL  ------------------------------------------------------------
FVRET1A04DUX0Y  ------------------------------------------------------------
FVRET1A04DOIUV  ------------------------------------------------------------
FVRET1A04DPHBD  ------------------------------------------------------------
FVRET1A04DMMSW  ------------------------------------------------------------
FVRET1A04DSXBQ  ------------------------------------------------------------
FVRET1A04D08N1  ------------------------------------------------------------
FVRET1A04DNZSD  ------------------------------------------------------------
FVRET1A04DML5I  ------------------------------------------------------------
FVRET1A04DQ8VD  ------------------------------------------------------------
FVRET1A04DR8BX  ------------------------------------------------------------
FVRET1A04DZX1B  ------------------------------------------------------------
FVRET1A04DRLZF  ------------------------------------------------------------
FVRET1A04DMSBJ  ------------------------------------------------------------
FVRET1A04DX3YZ  ------------------------------------------------------------
FVRET1A04DQAPO  ------------------------------------------------------------
FVRET1A04DV2NP  ------------------------------------------------------------
FVRET1A04DTDDP  ------------------------------------------------------------
FVRET1A04DV19Y  ------------------------------------------------------------
FVRET1A04DU04M  ------------------------------------------------------------
FVRET1A04DMR20  ------------------------------------------------------------
FVRET1A04DNUFG  ------------------------------------------------------------
FVRET1A04DVUMK  ------------------------------------------------------------
FVRET1A04DXXND  ------------------------------------------------------------
FVRET1A04DTAYD  ------------------------------------------------------------
FVRET1A04DMGAP  ------------------------------------------------------------
FVRET1A04DT1TZ  ------------------------------------------------------------
FVRET1A04DRO4M  ------------------------------------------------------------
FVRET1A04D1BQ5  ------------------------------------------------------------
FVRET1A04DXZIW  ------------------------------------------------------------
FVRET1A04DN02J  cctccatcccacat---------------tacagtaacactgctcctatccagagtgacg
FVRET1A04DPDXR  ------------------------------aacaacccttaagacctatccagagngacg
FVRET1A04D08OA  --------catcat---------------gaacaatctccaaactctatccagagtgacg
FVRET1A04DWGVP  ------------------------------------------------------------
FVRET1A04DYG63  ------------------------------------------------------------
FVRET1A04DVWFM  ------------------------------------------------------------
FVRET1A04D02LJ  ------------------------------------------------------------
FVRET1A04DYAWO  ------------------------------------------------------------
FVRET1A04DRZGR  ------------------------------------------------------------
FVRET1A04DZOVL  ------------------------------------------------------------
FVRET1A04DTJLP  ------------------------------------------------------------
FVRET1A04D1E1N  ------------------------------------------------------------
FVRET1A04DMR29  ------------------------------------------------------------
FVRET1A04DSIAC  ------------------------------------------------------------
FVRET1A04DQ5GK  ------------------------------------------------------------
FVRET1A04DSG25  ------------------------------------------------------------
FVRET1A04DV8BU  ------------------------------------------------------------
FVRET1A04DRDHN  ------------------------------------------------------------
FVRET1A04DSQKH  ------------------------------------------------------------
FVRET1A04DUA77  ------------------------------------------------------------
FVRET1A04DXDY4  ------------------------------------------------------------
FVRET1A04DM1VD  ------------------------------------------------------------
FVRET1A04DV0LK  ------------------------------------------------------------
FVRET1A04DPWV7  ------------------------------------------------------------
FVRET1A04DMYQ3  ------------------------------------------------------------
FVRET1A04DQSIY  ----------aacc---------------aacctacctcctgaagatatccagagtgacg
FVRET1A04DY10Q  ----------gcta---------------ttcaaccatcaaccttatatccagagtgacg
FVRET1A04D0AIR  ------g----cta---------------ttcaaccatcaaccttatatccagagtgacg
FVRET1A04DML50  ------------------------------------------------------------
FVRET1A04DNW2B  ------------------------------------------------------------
FVRET1A04DXQQD  ------gaccacta---------------catcaaacgtacgcaactatccagagtgacg
FVRET1A04DTWCJ  ------g----cta---------------ttcaaccatcaaccttatatccagagtgacg
FVRET1A04DR62D  ------------------------------------------------------------
FVRET1A04DZUKG  -----------cat---------------caccaaatatacactcttatccagagtgacg
FVRET1A04DU9N2  ------------------------------------------------------------
FVRET1A04DNXGY  ------------------------------------------------------------
FVRET1A04DQWHG  ------------------------------------------------------------
FVRET1A04DTLIF  ------------------------------------------------------------
FVRET1A04DXAVT  ------------------------------------------------------------
FVRET1A04DNUOI  ------------------------------------------------------------
FVRET1A04DR10G  ------------------------------------------------------------
FVRET1A04DQJGJ  ------------------------------------------------------------
FVRET1A04D0GL4  ------------------------------------------------------------
FVRET1A04DYL4J  -------taacaca---------------ctcattgtatcacagtctatccagagtgacg
FVRET1A04DVFVU  cgacttc------------------------------------------cacaacccact
FVRET1A04DZHCX  ccaacccgatttac---------------acttatccagagtgacgcagcacaacccact
FVRET1A04DPNW2  ----------------------------------------------------acccactt
FVRET1A04DQY6X  ccaaccc---------------------------------------------------gc
FVRET1A04DR5OM  atgactc---------------------------------------------------cg
FVRET1A04DQMAY  catactc---------------------------------------------------gt
FVRET1A04DTLY9  ---------------------------------------------------------cat
FVRET1A04DPHN5  ---------------------------------------------------------cat
FVRET1A04DXJV1  ---------------------------------------------------------cat
FVRET1A04DVPVO  ---------------------------------------------------------cat
FVRET1A04DQL6N  ---------------------------------------------------------cat
FVRET1A04DZB4T  ---------------------------------------------------------cat
FVRET1A04DU9UX  ---------------------------------------------------------cat
FVRET1A04DOGM0  ---------------------------------------------------------cat
FVRET1A04DWL5M  ---------------------------------------------------------cat
FVRET1A04DYJL5  ---------------------------------------------------------cat
FVRET1A04DTFXT  ---------------------------------------------------------cat
FVRET1A04D0V6L  ---------------------------------------------------------cat
FVRET1A04DX4HV  ---------------------------------------------------------cat
FVRET1A04DPKEU  ---------------------------------------------------------cat
FVRET1A04DSH9U  ---------------------------------------------------------cat
FVRET1A04D0Y9H  ---------------------------------------------------------cat
FVRET1A04DW73F  ---------------------------------------------------------cat
FVRET1A04DM5I1  ---------------------------------------------------------cat
FVRET1A04DXX7S  ---------------------------------------------------------cat
FVRET1A04DUCMY  ---------------------------------------------------------cat
FVRET1A04DVWVY  ---------------------------------------------------------cat
FVRET1A04DRRRQ  ---------------------------------------------------------cat
FVRET1A04DNWS2  ---------------------------------------------------------aat
FVRET1A04DU96N  ---------------------------------------------------------tat
FVRET1A04DOI1W  ----------------------------------------------------------at
FVRET1A04DW87U  ---------------------------------------------------------cat
FVRET1A04DXAMJ  ---------------------------------------------------------cat
FVRET1A04DNT02  ---------------------------------------------------------agt
FVRET1A04DWYLF  ---------------------------------------------------------agt
FVRET1A04DQPF0  ------------------------------------------------------------
FVRET1A04D1BQN  ----------------------------------------------acattcacttacga
FVRET1A04DVY7D  ---------------------------------------------------caacttctc
FVRET1A04DXK1U  ----------------------------------------------catcc---------
FVRET1A04DPNZR  ----------------------------------------------catcc---------
FVRET1A04D0Y79  ----------------------------------------------cgcaaccaacc---
FVRET1A04DTWG0  ----------------------------------------------cgcaaccaacc---
FVRET1A04DMZEX  ----------------------------------------------cgcaaccaacc---
FVRET1A04DVD4X  ----------------------------------------------cgcaaccaacc---
FVRET1A04DXXOD  ----------------------------------------------cgcaaccaacc---
FVRET1A04DSE1E  ----------------------------------------------cgcaaccaacc---
FVRET1A04DO52Q  ----------------------------------------------cgcaaccaacc---
FVRET1A04DX04Z  ----------------------------------------------cgcaaccaacc---
FVRET1A04DYCFO  ----------------------------------------------cccaaccaacc---
FVRET1A04DNJ99  ----------------------------------------------cgcaaccaacc---
FVRET1A04DXJYO  ----------------------------------------------accatccaaccatc
FVRET1A04DXR1M  ----------------------------------------------cacaaacagtcctt
FVRET1A04DQBER  ----------------------------------------------cacgaccaggcaaa
FVRET1A04DSJ60  ----------------------------------------------catccaacct-a--
FVRET1A04DPNK1  ----------------------------------------------catccaacataa--
FVRET1A04DZ7FB  ----------------------------------------------atactgatct-c--
FVRET1A04DR47A  ----------------------------------------------ccggccacct-a--
FVRET1A04DXJ6U  ----------------------------------------------cacatccaacca--
FVRET1A04DU8JL  ----------------------------------------------aaactccattgccg
FVRET1A04DPNJ2  ----------------------------------------------cattctcgatattt
FVRET1A04DURB7  ----------------------------------------------aactatccatcttt
FVRET1A04DUTSQ  ---------------------------------------------------ccaagccct
FVRET1A04DVWHI  ---------------------------------------------------ccaagccct
FVRET1A04DRBOQ  ---------------------------------------------------ccaagccct
FVRET1A04DPQIL  ---------------------------------------------------ccaagccct
FVRET1A04DW1HY  ---------------------------------------------------ccaagccct
FVRET1A04DO8S2  ---------------------------------------------------ccaagccct
FVRET1A04DYS4V  ---------------------------------------------------ccaagccct
FVRET1A04DY131  ---------------------------------------------------ccaagccct
FVRET1A04DXQ81  ---------------------------------------------------ccaagccct
FVRET1A04DS23U  ----------------------------------------------------taagccct
FVRET1A04DSBZX  ----------------------------------------------------taagccct
FVRET1A04DXII1  ----------------------------------------------------caagccct
FVRET1A04DW7MT  ---------------------------------------------------acagcccta
FVRET1A04DX7HA  ---------------------------------------------------cca------
FVRET1A04DPHJT  ---------------------------------------------------ccaacccac
FVRET1A04DU9YD  ---------------------------------------------------caaacc---
FVRET1A04DY2C8  ---------------------------------------------------cacatccca
FVRET1A04DWXSQ  ---------------------------------------------------gtccccacc
FVRET1A04DW34C  ---------------------------------------------------gtccccacc
FVRET1A04DNKZ9  ---------------------------------------------------tgacccacc
FVRET1A04DM4RQ  ---------------------------------------------------caccatatc
FVRET1A04D1H21  ---------------------------------------------------caactactc
FVRET1A04DUQ6D  ---------------------------------------------------taccccact
FVRET1A04DYR27  ---------------------------------------------------ca----ctt
FVRET1A04DVWA5  ---------------------------------------------------ca----ctt
FVRET1A04DM5LJ  ---------------------------------------------------ca----ctt
FVRET1A04D0PJ3  ---------------------------------------------------cac---ctt
FVRET1A04DW1Z3  ---------------------------------------------------cccatatca
FVRET1A04DY2D8  ---------------------------------------------------cccacatca
FVRET1A04DV8W6  ---------------------------------------------------cccacgttt
FVRET1A04DPCP1  ---------------------------------------------------caacattac
FVRET1A04DVQPC  ---------------------------------------------------caacattac
FVRET1A04DOLT6  ---------------------------------------------------caacagtac
FVRET1A04DM8CC  ---------------------------------------------------caacagtac
FVRET1A04DQZQF  ---------------------------------------------------caacagtac
FVRET1A04DPRWF  ---------------------------------------------------caacagtac
FVRET1A04DR0M6  ---------------------------------------------------caacagtac
FVRET1A04DX7IS  ---------------------------------------------------caacagtac
FVRET1A04DRETF  ---------------------------------------------------caacagtac
FVRET1A04DQNR7  ---------------------------------------------------caacagtac
FVRET1A04DNAOY  ---------------------------------------------------caacagtac
FVRET1A04DTZWZ  ---------------------------------------------------acactcaat
FVRET1A04DSQUT  ---------------------------------------------------ccaaaccac
FVRET1A04DXE5T  ---------------------------------------------------ccaaaccac
FVRET1A04DT9BR  ---------------------------------------------------ccaaaccac
FVRET1A04DQF9F  ---------------------------------------------------cccaacacc
FVRET1A04DRB6W  ----------------------------------------------------ccaacacc
FVRET1A04DWIHI  ----------------------------------------------------ccaacacc
FVRET1A04DTM25  ---------------------------------------------------aacacctat
FVRET1A04DXZYC  ---------------------------------------------------aacacctat
FVRET1A04DZK08  ---------------------------------------------------aacacctat
FVRET1A04DY713  ---------------------------------------------------ccacgcaac
FVRET1A04DZ0CJ  ---------------------------------------------------aacgacggg
FVRET1A04DQPTI  ---------------------------------------------------aacgacggg
FVRET1A04DSX96  ---------------------------------------------------aacgacggg
FVRET1A04DOCYL  ---------------------------------------------------aacgacggg
FVRET1A04DZRC1  ---------------------------------------------------aacgacggg
FVRET1A04DMR92  ---------------------------------------------------aacgacggg
FVRET1A04DQ2KJ  ---------------------------------------------------aacgacggg
FVRET1A04D0VT3  ---------------------------------------------------aacgacggg
FVRET1A04DRCZR  ---------------------------------------------------aacgacggg
FVRET1A04DOYCX  ---------------------------------------------------aacgacggg
FVRET1A04DOSMC  ---------------------------------------------------aacgacggg
FVRET1A04DP96W  ---------------------------------------------------aacgacggg
FVRET1A04DTQJ0  ---------------------------------------------------aaccacatt
FVRET1A04DS0TW  ---------------------------------------------------cacacatca
FVRET1A04DXJVP  ---------------------------------------------------aca---cac
FVRET1A04DOPAS  ---------------------------------------------------aca---cac
FVRET1A04DYVZ9  ----------------------------------------------------ca---cac
FVRET1A04DVJPO  ---------------------------------------------------atacatcac
FVRET1A04DUE0K  ------------------------------------------------------------
FVRET1A04DV9LE  ------------------------------------------------------------
FVRET1A04DPHLZ  ------------------------------------------------------------
FVRET1A04DQFTT  ------------------------------------------------------------
FVRET1A04DV0FL  ------------------------------------------------------------
FVRET1A04DTAL5  ------------------------------------------------------------
FVRET1A04DVY3X  ------------------------------------------------------------
FVRET1A04DS0EK  ------------------------------------------------------------
FVRET1A04DXVBG  ------------------------------------------------------------
FVRET1A04DZ6S8  ------------------------------------------------------------
FVRET1A04D08OO  ------------------------------------------------------------
FVRET1A04D0DDH  ------------------------------------------------------------
FVRET1A04DU973  ------------------------------------------------------------
FVRET1A04DNHFI  ------------------------------------------------------------
FVRET1A04DT8P4  ------------------------------------------------------------
FVRET1A04DW1QM  ------------------------------------------------------------
FVRET1A04D1H5D  ------------------------------------------------------------
FVRET1A04DUHZ4  ------------------------------------------------------------
FVRET1A04DQF4S  ------------------------------------------------------------
FVRET1A04DTVPB  ------------------------------------------------------------
FVRET1A04DZHQ7  ------------------------------------------------------------
FVRET1A04DT8D0  ------------------------------------------------------------
FVRET1A04DM8A6  ------------------------------------------------------------
FVRET1A04DQFX6  ------------------------------------------------------------
FVRET1A04DV86Q  ------------------------------------------------------------
FVRET1A04DPRK0  ------------------------------------------------------------
FVRET1A04DM8KQ  ------------------------------------------------------------
FVRET1A04DPOMP  ------------------------------------------------------------
FVRET1A04DMJD9  ------------------------------------------------------------
FVRET1A04DWSJW  ------------------------------------------------------------
FVRET1A04DQRFW  -----------------------------------------cccaact-----catcatc
FVRET1A04DWRL4  ------------------------------------------gat--c-----caactcc
FVRET1A04DVDD6  -----------------------------------------cgaa--c-----tatctcc
FVRET1A04DTX79  -----------------------------------------cgaa--c-----tatctcc
FVRET1A04DNHYA  -------------------------------------------cc--c-----caacatc
FVRET1A04DUNZR  -----------------------------------------agca--g-----gaaccta
FVRET1A04DV2RR  -----------------------------------------caccaca-----caaggcg
FVRET1A04DSGI1  -----------------------------------------caccaca-----caaggcg
FVRET1A04DV48Y  -----------------------------------------caccaca-----caaggcg
FVRET1A04DWCJX  -----------------------------------------caccaca-----caaggcg
FVRET1A04DS53N  -----------------------------------------caccaca-----caaggcg
FVRET1A04DUIGZ  -----------------------------------------caccaca-----caaggcg
FVRET1A04DRUY0  -----------------------------------------caccaca-----caaggcg
FVRET1A04DNRGR  -----------------------------------------caccaca-----caaggcg
FVRET1A04DTJMD  -----------------------------------------caccaca-----caaggcg
FVRET1A04DWIQ7  -----------------------------------------caccaca-----caaggcg
FVRET1A04DUOAC  -----------------------------------------caccaca-----caaggcg
FVRET1A04DYVPF  -----------------------------------------caccaca-----caaggcg
FVRET1A04DTWE6  -----------------------------------------caccaca-----caaggcg
FVRET1A04DT8QS  -----------------------------------------caccaca-----caaggcg
FVRET1A04DPCEH  -----------------------------------------caccaca-----caaggcg
FVRET1A04DRRVZ  -----------------------------------------catcaca-----caaggcg
FVRET1A04DTJLV  -----------------------------------------caccaca-----taaggcg
FVRET1A04DP4DU  -----------------------------------------caccgca-----caaggcg
FVRET1A04DVDZS  ------------------------------------------accaca-----caaggcg
FVRET1A04DNZSV  -----------------------------------------cctcaca-----ca-----
FVRET1A04DTNB8  -----------------------------------------cacggca-----tc---ct
FVRET1A04DP6MS  -----------------------------------------ccacaca-----ata----
FVRET1A04DO52H  -----------------------------------------ccacaca-----atatctt
FVRET1A04DZT0X  -------------------------------------------ccaac-----atcactc
FVRET1A04DW1ZQ  -------------------------------------------ccaac-----atcactc
FVRET1A04DTPHQ  -------------------------------------------ccaac-----atcactc
FVRET1A04DX962  -------------------------------------------ctaac-----atcactc
FVRET1A04DSOUE  -------------------------------------------ccaac-----atcactc
FVRET1A04DVNNE  -------------------------------------------acatcgcactatttctc
FVRET1A04DWTFC  -------------------------------------------ag--------acacctc
FVRET1A04DTCGR  ------------------------------------------tgcaac-----aaaccta
FVRET1A04DYF2C  ------------------------------------------tgcaac-----aaaccta
FVRET1A04DO4SU  ------------------------------------------tgcaac-----aaaccta
FVRET1A04DVV4Z  ------------------------------------------tgcaac-----aaaccta
FVRET1A04DVQEJ  ------------------------------------------tgcaac-----aaaccta
FVRET1A04DOACD  ------------------------------------------tgcaac-----aaaccta
FVRET1A04DVV3I  ------------------------------------------tgcaac-----aaaccta
FVRET1A04DXJ7F  ------------------------------------------tgcaac-----aaaccta
FVRET1A04DYYO7  ------------------------------------------tgcaac-----aaaccta
FVRET1A04DR8AR  -----------------------------------------ctgcaac-----aaaccta
FVRET1A04D05MS  ------------------------------------------tgcaac-----aaaccta
FVRET1A04DV210  ------------------------------------------tgcaac-----aaaccta
FVRET1A04DZA9O  -------------------------------------------caatc-----ggacatc
FVRET1A04DTU2Q  -------------------------------------------cttaa-----catccta
FVRET1A04DRMIN  -----------------------------------------acgctca-----catgctt
FVRET1A04DR39P  -----------------------------------------ccctcgtccgcctcataca
FVRET1A04DNE15  -----------------------------------------gcat--------tccgaca
FVRET1A04DTLUS  ------------------------------------------------cagc-atttaca
FVRET1A04DWVUQ  ------------------------------------------------caca-gtcctca
FVRET1A04DNK2E  ------------------------------------------------caca-gtcctca
FVRET1A04DSIBK  ------------------------------------------------caca-gtcctca
FVRET1A04DXA4A  -----------------------------------------ccaccaacatc-aaataca
FVRET1A04DSDWV  -----------------------------------------t------gcgg-acatgca
FVRET1A04DXTL1  -----------------------------------------caacc--caat-atcctaa
FVRET1A04D017T  -----------------------------------------cgaaca-tacctttaatct
FVRET1A04DPILS  -----------------------------------------catagacttccttacacct
FVRET1A04DS5TN  -----------------------------------------catcaac-------cgaac
FVRET1A04DPYM3  -----------------------------------------cccatacacctttacaacc
FVRET1A04DTYOM  -----------------------------------------aatacac------cttaca
FVRET1A04DXXP1  -----------------------------------------aatacac------cttaca
FVRET1A04DUHZA  ------------------------------------------------------------
FVRET1A04DWX8O  ------------------------------------------------------------
FVRET1A04DW1PA  -------------------------------------------------------cc---
FVRET1A04DXM0W  -------------------------------------------------------cc---
FVRET1A04DTYFD  ------------------------------------------------------------
FVRET1A04DXOG6  -------------------------------------------------------aacaa
FVRET1A04DTDW2  ------------------------------------------------------------
FVRET1A04DUCF5  ------------------------------------------------------------
FVRET1A04DN1DT  -------------------------------------------------------cacaa
FVRET1A04DVJCL  -------------------------------------------------------aac--
FVRET1A04DYJK0  -------------------------------------------------------cca--
FVRET1A04DSAC8  -------------------------------------------------------cacac
FVRET1A04DNNLH  -----------------------------------------------------agcacaa
FVRET1A04DRUN8  ----------------------------------------------------------cc
FVRET1A04DNA4A  ----------------------------------------------------------at
FVRET1A04DXBE3  ----------------------------------------------------------cg
FVRET1A04DQNZT  ----------------------------------------------------------cc
FVRET1A04DRZC4  ------------------------------------------------------------
FVRET1A04DNKLE  ------------------------------------------------------------
FVRET1A04DMU5A  ------------------------------------------------------------
FVRET1A04DODMY  ----------------------------------------------------------ca
FVRET1A04DTLJ3  -----------------------------------------------------------a
FVRET1A04DVDK3  -----------------------------------------------------------a
FVRET1A04DTC9K  -----------------------------------------------------------a
FVRET1A04DM45Z  -----------------------------------------------------------a
FVRET1A04DZ013  ------------------------------------------------------------
FVRET1A04DXHWT  ------------------------------------------------------------
FVRET1A04DRXJJ  -------------------------------------a---------------catttat
FVRET1A04DY8UJ  -------------------------------------a---------------catacac
FVRET1A04DXRTF  -------------------------------------c---------------ctcaaac
FVRET1A04DNLC7  -------------------------------------c---------------ctcaaac
FVRET1A04DYIPH  -------------------------------------c---------------cccgaca
FVRET1A04DWR4R  -------------------------------------t---------------aacacac
FVRET1A04DQMLN  -------------------------------------t---------------aacctag
FVRET1A04DS5XJ  -------------------------------------c---------------a------
FVRET1A04DUEG3  -------------------------------------c---------------actcaac
FVRET1A04DY7ZM  -------------------------------------c---------------cctcaac
FVRET1A04DS7UZ  -------------------------------------c---------------aacacta
FVRET1A04DX9L2  -------------------------------------c---------------aacacta
FVRET1A04DN21B  -------------------------------------c---------------aacacta
FVRET1A04DO450  -------------------------------------c---------------aacacta
FVRET1A04DPKKN  -------------------------------------c---------------aacacta
FVRET1A04DRPWP  -------------------------------------c---------------aacatca
FVRET1A04DSDKQ  -------------------------------------c---------------accccgt
FVRET1A04DR5VF  -------------------------------------g---------------accacgc
FVRET1A04DTO4A  -------------------------------------c---------------actcatt
FVRET1A04DXW23  -------------------------------------a---------------catcact
FVRET1A04DOR0S  -------------------------------------a---------------catcact
FVRET1A04DW50O  -------------------------------------a---------------cccgact
FVRET1A04DL9JV  -------------------------------------c---------------ccgccct
FVRET1A04DYGQT  -------------------------------------g---------------aacgatg
FVRET1A04DNULP  -------------------------------------g---------------aacgatg
FVRET1A04DUL8E  -------------------------------------a---------------atagccc
FVRET1A04DTZ46  -------------------------------------a---------------caaaccc
FVRET1A04DO1EP  -------------------------------------c---------------acacctc
FVRET1A04DYGMT  -------------------------------------c---------------ggctcac
FVRET1A04DYMLK  -------------------------------------c---------------accaact
FVRET1A04DPBMU  -------------------------------------c---------------acgaacc
FVRET1A04DWYQV  -------------------------------------c---------------aaccaac
FVRET1A04DMGGI  -------------------------------------a---------------caaccaa
FVRET1A04DZHPJ  -------------------------------------acaca------caactcaactac
FVRET1A04DQFRW  -------------------------------------g---------------caccaac
FVRET1A04DPFHO  -----------------------------------------------------caacaat
FVRET1A04DZRRH  -------------------------------------ancca----------actacaac
FVRET1A04DQNFO  -------------------------------------ccacatcgatcctctacccgaac
FVRET1A04DP98F  -------------------------------------c-----------------ca---
FVRET1A04DMVDO  -------------------------------------c-----------------ca---
FVRET1A04DSB05  ------------------------------------------------------------
FVRET1A04DS6WS  -------------------------------------c-----------------aacca
FVRET1A04DOZAQ  -------------------------------------c-----------------aa---
FVRET1A04DU7T9  -------------------------------------t-----------------at---
FVRET1A04DQ5IK  -------------------------------------a-----------------ggaac
FVRET1A04DUATW  -------------------------------------a-----------------ggaac
FVRET1A04DVNDB  -------------------------------------c-----------------caaaa
FVRET1A04DO499  -------------------------------------n-----------------anaca
FVRET1A04DXZJ2  -------------------------------------c-----------------aacca
FVRET1A04DT1N9  -------------------------------------c-----------------aacca
FVRET1A04DM1F9  -------------------------------------c-----------------aacca
FVRET1A04DVVQ4  -------------------------------------c-----------------acaga
FVRET1A04DZNY4  -------------------------------------g---------------a-accca
FVRET1A04DQYXO  -------------------------------------g---------------a-accca
FVRET1A04DPNVP  -------------------------------------c---------------acatcct
FVRET1A04DU3NP  -------------------------------------------------------cccca
FVRET1A04DOJPR  -------------------------------------------------------cacca
FVRET1A04DRIRT  -------------------------------------g-----------------atccc
FVRET1A04DSNGP  -------------------------------------ccat-------tccttaacaccc
FVRET1A04DRRQT  -------------------------------------c--------------aaacaccc
FVRET1A04DSG0Z  -------------------------------------gatcccacctagcttcaacaccc
FVRET1A04DV5LX  -------------------------------------aaac----------aaaacaccc
FVRET1A04DTFLV  -------------------------------------cattccacaccaaatatctccaa
FVRET1A04DSDBI  -------------------------------------cattccacaccaaatatctccaa
FVRET1A04DYGPZ  -------------------------------------ccacattccatcacaacgtctcg
FVRET1A04DTRYD  -------------------------------------caaccttcctt---cacaccaaa
FVRET1A04DO525  -------------------------------------ccaacaaactttcacacaccaaa
FVRET1A04DOJJX  -------------------------------------aacaccgcttttgataactggac
FVRET1A04DXEIJ  -------------------------------------caaaccaaacataggaccaaatt
FVRET1A04DU1OB  -------------------------------------ccaccaaattcaactaccgcaac
FVRET1A04DO75Z  -------------------------------------ccaccaaattcaactgccgcaac
FVRET1A04DPRDB  -------------------------------------cccaacccagacctagcttaacc
FVRET1A04DODSC  -------------------------------------cataaccccgacttctctatttc
FVRET1A04DOJWA  -------------------------------------caca-------------ctatcc
FVRET1A04DUAS8  -------------------------------------aacaccaaattcc------at--
FVRET1A04DM430  -------------------------------------aacaccaaaacctgcccaaat--
FVRET1A04DX5WV  -------------------------------------tacgttcgacatctagcttaaag
FVRET1A04DUX2P  -------------------------------------tacgttcgacatctagcttaaag
FVRET1A04DMYL0  -------------------------------------tacgttcgacatctagcttaaag
FVRET1A04DQYSI  -------------------------------------tacgttcgacatctagcttaaag
FVRET1A04DTNIG  -------------------------------------tacgttcgacatctagcttaaag
FVRET1A04DPDY4  -------------------------------------tacgttcgacatctagcttaaag
FVRET1A04DONFY  -------------------------------------tacgttcgacatctagcttaaag
FVRET1A04DOF6D  -------------------------------------tacgttcgacatctagcttaaaa
FVRET1A04DPU5R  -------------------------------------tacgtacgacatctagcttaaag
FVRET1A04DSOR0  --------------------------------------acgttcgacatctagcttaaag
FVRET1A04DU3OD  --------------------------------------ctttaacacctttagctt--ag
FVRET1A04DVHKQ  --------------------------------------ctttaacacctttagctt--ag
FVRET1A04DVI4C  -------------------------------------ca-accacct------accttac
FVRET1A04DN28F  --------------------------------------g-gcacctt------caatcat
FVRET1A04DOFS7  --------------------------------------g-gcacctt------caatcat
FVRET1A04DN9HL  -------------------------------------cg-gcacctt------caatcat
FVRET1A04DYDMX  -------------------------------------cc---cttaa------tagcacc
FVRET1A04DP6WZ  -------------------------------------cc---cacct------tcattct
FVRET1A04DRLR2  -------------------------------------cc---ccgga------cttctat
FVRET1A04DZ3FZ  -------------------------------------cccttacact------gaac--t
FVRET1A04DUKNL  -------------------------------------ac---acaca------caaccat
FVRET1A04D1OBA  -------------------------------------ca---cagca------ccttcga
FVRET1A04DPXKE  -------------------------------------ca---cagca------ccttcga
FVRET1A04DTGR2  -------------------------------------ca---cagca------ccttcga
FVRET1A04DRK0M  --------------------------------------a---cagca------ccttcga
FVRET1A04DPHWS  -------------------------------------caaccacccat-----tcacctt
FVRET1A04DVHGN  -------------------------------------ccatcattcct-----acacctt
FVRET1A04DURS7  -------------------------------------ccatcacc--------ttacctt
FVRET1A04DO1TD  -------------------------------------caaaccgatt------ctatact
FVRET1A04DOYZP  -------------------------------------ccttcaccttc-----atactat
FVRET1A04DW4DV  -------------------------------------naccacnccnc-----ctacacc
FVRET1A04DWXU1  -------------------------------------gc----caatt-----caccttc
FVRET1A04DW36N  -------------------------------------gc----caatt-----caccttc
FVRET1A04DYSM1  -------------------------------------gc----caatt-----caccttc
FVRET1A04DO8XF  -------------------------------------gc----caatt-----caccttc
FVRET1A04DXOE1  -------------------------------------gc----caatt-----caccttc
FVRET1A04DY7YN  -------------------------------------tc------aat-----caccttc
FVRET1A04DPHJ8  -------------------------------------cc---accttc-----acc--tc
FVRET1A04DPFW1  --------------------------------------g---tttacc-----acaacca
FVRET1A04DXOAN  --------------------------------------g---accacc-----ttcatta
FVRET1A04DXAGU  --------------------------------------c---accttc-----attattc
FVRET1A04DP0EY  --------------------------------------c---accttc-----atcttac
FVRET1A04DPTO6  ------------------------------------------anaccn-----cncacct
FVRET1A04DRX9V  -------------------------------------caccttccata-----acatcgc
FVRET1A04DN0NT  -------------------------------------cattgtacatg-----accccat
FVRET1A04DY15C  -------------------------------------aacaccctctatcacgaccttca
FVRET1A04DY8GY  -------------------------------------aacaccctctatcacgaccttca
FVRET1A04DTIKW  -------------------------------------aacaccttctatcacgaccttca
FVRET1A04DWCNS  -------------------------------------ccagccc---------accttca
FVRET1A04DUEL3  -------------------------------------ccagccc---------accttca
FVRET1A04DWZNK  -------------------------------------ctaaccga--------acctaga
FVRET1A04DNNGR  -------------------------------------caactcac--------accttca
FVRET1A04DRFHI  ----------------------------------------cagctta------acattat
FVRET1A04DSID4  -------------------------------------atccagctta------tatacac
FVRET1A04DUZ5U  -------------------------------------ctacatcttcactgcacttctga
FVRET1A04D08QN  -------------------------------------cgacaaacc-------------a
FVRET1A04DYF83  -------------------------------------acagctcagtattaaaaacct-t
FVRET1A04DPO7H  -------------------------------------acagctcagtattaaaaacct-t
FVRET1A04DVSPH  -------------------------------------gccaacattcctcaatta----a
FVRET1A04DVV1I  -------------------------------------g-------atctgcacca----a
FVRET1A04DV526  -------------------------------------ccttagcccaatccatta----a
FVRET1A04DZA8V  ---------------------------------------acccg-------actt----a
FVRET1A04DOSBV  ---------------------------------------gtcgacttcaacaatt----a
FVRET1A04DSHTK  ---------------------------------------acccacgaactacaat----t
FVRET1A04DMYGO  ---------------------------------------aacccacaattaacat----t
FVRET1A04DT4T4  ---------------------------------------cacaacccattcaatt----a
FVRET1A04DOPLY  ---------------------------------------accggacggttaactt----t
FVRET1A04DWFFS  -------------------------------------taaccaactccttcaant----t
FVRET1A04DNKPH  ------------------------------------------------------------
FVRET1A04DWY5Y  ------------------------------------------------------------
FVRET1A04DWSUC  ------------------------------------------------------------
FVRET1A04DVAP7  ------------------------------------------------------------
FVRET1A04DOLPY  ------------------------------------------------------------
FVRET1A04DWLRI  ----------------------------------------------------a-------
FVRET1A04D0WCH  ----------------------------------------------------c-------
FVRET1A04DV2NU  ----------------------------------------------------c-------
FVRET1A04DMV0E  ----------------------------------------------------c-------
FVRET1A04DQMC0  ----------------------------------------------------a-------
FVRET1A04DMVEU  ----------------------------------------------------caatcact
FVRET1A04DXHVZ  ----------------------------------------------------c-atcaca
FVRET1A04DNQJL  ----------------------------------------------------t-------
FVRET1A04DUIAD  ------------------------------------------------------------
FVRET1A04DOKBK  ------------------------------------------------------------
FVRET1A04DN3CV  ------------------------------------------------------------
FVRET1A04DN3FY  ------------------------------------------------------------
FVRET1A04DWIDU  ----------------------------------------------------acctatct
FVRET1A04DS668  ------------------------------------------------------------
FVRET1A04DWSPD  --------cctaca---------------t--------------------caactatcca
FVRET1A04DUPGK  ----gaccactaca---------------tca----------aacgtacgcaactatcca
FVRET1A04DUH1V  ----acacacaact---------------tcagttagctcatcattagcacatttttccc
FVRET1A04DYAKK  ---cacatcccaca---------------aca---aattcatcattagctccagtatcgt
FVRET1A04DW8UQ  ---cacatcccaca---------------aca---aattcatcattagctccagtatcgt
FVRET1A04DUYW9  ---ggtagtatcgc---------------ccacaaccattagcctcaattcacacgac--
FVRET1A04DZXO6  --------------------------------------------------------cta-
FVRET1A04DXHF6  --------------------------------------------------------gaa-
FVRET1A04DM8CZ  --------------------------------------------------------gaa-
FVRET1A04DTYKB  --------------------------------------------------------aac-
FVRET1A04DWE4T  --------------------------------------------------------aac-
FVRET1A04DRSRJ  --------------------------------------------------------cca-
FVRET1A04DU6TC  ------------------------------------------------------------
FVRET1A04DP4BJ  ------------------------------------------------------------
FVRET1A04DSZOD  ------------------------------------------------------------
FVRET1A04DS9G6  --------------------------------------------------------cag-
FVRET1A04DQI7B  ------------------------------------------------------------
FVRET1A04DQVZK  ------------------------------------------------------------
FVRET1A04D0VVQ  ------------------------------------------------------------
FVRET1A04DUTXC  ------------------------------------------------------------
FVRET1A04DXQQJ  --------------------------------------------------------ccca
FVRET1A04DR6YH  --------------------------------------------------------acc-
FVRET1A04DVWT5  --------------------------------------------------------acc-
FVRET1A04DZ93K  --------------------------------------------------------cta-
FVRET1A04DT29P  --------------------------------------------------------ggc-
FVRET1A04DODYU  ---------------------------------------------------------ac-
FVRET1A04DMY2F  --------------------------------------------------------aac-
FVRET1A04DYABR  --------------------------------------------------------aac-
FVRET1A04DS2QR  --------------------------------------------------------caa-
FVRET1A04DSJ6L  --------------------------------------------------------cat-
FVRET1A04DW4DL  --------------------------------------------------------cat-
FVRET1A04DYFL3  --------------------------------------------------------cat-
FVRET1A04DQWIH  --------------------------------------------------------ccc-
FVRET1A04DWEVE  --------------------------------------------------------cat-
FVRET1A04DU4HM  --------------------------------------------------------cat-
FVRET1A04DPSHS  --------------------------------------------------------caa-
FVRET1A04DP4BP  --------------------------------------------------------caa-
FVRET1A04DZBAC  --------------------------------------------------------caa-
FVRET1A04DTZPI  --------------------------------------------------------caa-
FVRET1A04D0S4F  --------------------------------------------------------cca-
FVRET1A04DPRQF  --------------------------------------------------------caa-
FVRET1A04DYJDH  --------------------------------------------------------cac-
FVRET1A04DW14E  --------------------------------------------------------aca-
FVRET1A04DOOU6  --------------------------------------------------------cct-
FVRET1A04DVW48  --------------------------------------------------------aca-
FVRET1A04DVJNJ  --------------------------------------------------------aca-
FVRET1A04DUFRJ  --------------------------------------------------------aac-
FVRET1A04D1K8N  --------------------------------------------------------cac-
FVRET1A04DW4FM  --------------------------------------------------------aca-
FVRET1A04DX7C2  --------------------------------------------------------aca-
FVRET1A04DQUBP  --------------------------------------------------------ccc-
FVRET1A04DULUT  --------------------------------------------------------acc-
FVRET1A04DWBMO  caactta-----------------------------------------------------
FVRET1A04DY4WQ  caactta-----------------------------------------------------
FVRET1A04DTGER  gaaccta-----------------------------------------------------
FVRET1A04DNX5D  gaaccta-----------------------------------------------------
FVRET1A04DPTUV  tgccaca-----------------------------------------------------
FVRET1A04DV283  ccatcac-----------------------------------------------------
FVRET1A04DQ46U  cgcctac-----------------------------------------------------
FVRET1A04DXRAE  caacaat-----------------------------------------------------
FVRET1A04DUYF4  caacaat-----------------------------------------------------
FVRET1A04DWRPB  atcca-------------------------------------------------------
FVRET1A04DPSIV  caactta-----------------------------------------------------
FVRET1A04DWIES  ccaactt-----------------------------------------------------
FVRET1A04DQVYW  ctaaccc-----------------------------------------------------
FVRET1A04DNT3Y  ggcacctacacatt----------------------------------------------
FVRET1A04DSE12  aacccatct---------------------------------------------------
FVRET1A04DUFRA  caaccaagc---------------------------------------------------
FVRET1A04DX82Q  cggcacgataccta----------------------------------------------
FVRET1A04DSZ7T  cggcacgataccta----------------------------------------------
FVRET1A04DYFD8  cggcacgataccta----------------------------------------------
FVRET1A04DM2EC  cggcacgataccta----------------------------------------------
FVRET1A04DQZ1M  cggcacgataccta----------------------------------------------
FVRET1A04DRX8S  -------acactta----------------------------------------------
FVRET1A04DZ97J  caccgccaacctta----------------------------------------------
FVRET1A04DQN6N  catt---ataccta----------------------------------------------
FVRET1A04DUBMG  -gaccaattcagtc----------------------------------------------
FVRET1A04DQMGF  ggaccaataaag------------------------------------------------
FVRET1A04DX3LK  ccacaacatagcat----------------------------------------------
FVRET1A04DTIWT  cacaacactagtt-----------------------------------------------
FVRET1A04DXTP3  caccaaaacatatt----------------------------------------------
FVRET1A04DX6NI  ccgactcttcatat----------------------------------------------
FVRET1A04DVV4C  aaacctattccgct----------------------------------------------
FVRET1A04DYZCJ  acagtcgcgtctaa----------------------------------------------
FVRET1A04DMCNL  ccattaatcatgtc----------------------------------------------
FVRET1A04DYINI  cccacctattaaac----------------------------------------------
FVRET1A04DS6QG  tacccctcacaaac----------------------------------------------
FVRET1A04DOZDE  cacgaccctaaaa-----------------------------------------------
FVRET1A04DOSZR  -------acacaac----------------------------------------------
FVRET1A04DP7OI  -------acacaac----------------------------------------------
FVRET1A04DSBFG  -------agtcaac----------------------------------------------
FVRET1A04D0ADX  -------agtcaac----------------------------------------------
FVRET1A04DZFBO  catactctatctgc----------------------------------------------
FVRET1A04DRV1H  catactctatctgc----------------------------------------------
FVRET1A04DT75M  a------aaaggcc----------------------------------------------
FVRET1A04DUYGJ  ----------cgct----------------------------------------------
FVRET1A04DU3PW  acccatcaacacac----------------------------------------------
FVRET1A04DS1FD  --ccaatcatgacc----------------------------------------------
FVRET1A04DRVD7  -------cacacac----------------------------------------------
FVRET1A04DXBP0  taagaacacatgac-------------------------------------------aac
FVRET1A04DQWIN  ------------------------------------------------------------
FVRET1A04DQPED  ------------------------------------------------------------
FVRET1A04DX86I  ------------------------------------------------------------
FVRET1A04DNORN  ------------------------------------------------------------
FVRET1A04DRON7  ------------------------------------------------------------
FVRET1A04DVH1E  ------------------------------------------------------------
FVRET1A04DNLFC  ------------------------------------------------------------
FVRET1A04DURL7  ------------------------------------------------------------
FVRET1A04DW993  ------------------------------------------------------------
FVRET1A04DV9NS  ------------------------------------------------------------
FVRET1A04DWE35  ------------------------------------------------------------
FVRET1A04DO42P  ------------------------------------------------------------
FVRET1A04DZCGS  ------------------------------------------------------------
FVRET1A04DM42C  ------------------------------------------------------------
FVRET1A04DSAVW  ------------------------------------------------------------
FVRET1A04DUOB3  ------------------------------------------------------------
FVRET1A04DS6ZX  ------------------------------------------------------------
FVRET1A04DS2ZF  ------------------------------------------------------------
FVRET1A04DPRHK  ------------------------------------------------------------
FVRET1A04DT8I0  ------------------------------------------------------------
FVRET1A04DNUNO  ------------------------------------------------------------
FVRET1A04DYU50  ------------------------------------------------------------
FVRET1A04D05EH  ------------------------------------------------------------
FVRET1A04DNUQQ  ------------------------------------------------------------
FVRET1A04DN9BV  ------------------------------------------------------------
FVRET1A04DYZMR  ------------------------------------------------------------
FVRET1A04DWE3Z  ------------------------------------------------------------
FVRET1A04DV3DW  ------------------------------------------------------------
FVRET1A04DQKCW  ------------------------------------------------------------
FVRET1A04DQD1A  ------------------------------------------------------------
FVRET1A04DP4N7  ------------------------------------------------------------
FVRET1A04DSWK5  ------------------------------------------------------------
FVRET1A04DPA8L  ------------------------------------------------------------
FVRET1A04D0DCN  ------------------------------------------------------------
FVRET1A04DTDON  ------------------------------------------------------------
FVRET1A04DV5HI  ------------------------------------------------------------
FVRET1A04DY2PN  ------------------------------------------------------------
FVRET1A04DWB9R  ------------------------------------------------------------
FVRET1A04DNXMH  -----------naa-------------------------------------------cca
FVRET1A04DSPYS  ------------------------------------------------------------
FVRET1A04DMCP2  ------------------------------------------------------------
FVRET1A04DR0VQ  ------------------------------------------------------------
FVRET1A04DU6W9  ------------------------------------------------------------
FVRET1A04DQWJH  ------------------------------------------------------------
FVRET1A04DSQQB  ------------------------------------------------------------
FVRET1A04DTNJO  ------------------------------------------------------------
FVRET1A04DUNKF  ------------------------------------------------------------
FVRET1A04DXZQ5  ------------------------------------------------------------
FVRET1A04DS6W3  -------------c-------------------------------------------gtt
FVRET1A04DTC8P  -------------c-------------------------------------------gtt
FVRET1A04DOIYC  -------------c-------------------------------------------aca
FVRET1A04DQF6L  -------------c-------------------------------------------aca
FVRET1A04DWYU2  -------------c-------------------------------------------aca
FVRET1A04D0ZBS  -------------c-------------------------------------------aca
FVRET1A04DRBXZ  ------------------------------------------------------------
FVRET1A04DUQUF  ------------gg-------------------------------------------aac
FVRET1A04DRPU7  ---------------------------------------------------------aac
FVRET1A04DWOUB  ----ccatt---------------------------------------------------
FVRET1A04DQVV9  cagcccattggaag-------------------------------------------cat
FVRET1A04DRRSZ  ---------taaa-----------------------------------------------
FVRET1A04DX6KL  ---------cggc-----------------------------------------------
FVRET1A04DPEOZ  ---------cggc-----------------------------------------------
FVRET1A04DPQLN  ----------aca-----------------------------------------------
FVRET1A04DTPLO  ---------cacc-----------------------------------------------
FVRET1A04DPTQ0  ---------cgcc-----------------------------------------------
FVRET1A04DS0BB  ---------gcgg-----------------------------------------------
FVRET1A04DS951  ---------gtcc-----------------------------------------------
FVRET1A04DX0Q7  ---------atac-----------------------------------------------
FVRET1A04DWMH5  ---------taccc-------------------------------------------cat
FVRET1A04DNHYY  ---------acc------------------------------------------------
FVRET1A04DPVFS  ---------aagc-----------------------------------------------
FVRET1A04DZ3FN  ---------------------------------aactaacacacaaattaacgcacttta
FVRET1A04D0MQD  ---------------------------------aacagccacaccatctaacaatcctaa
FVRET1A04DM7OY  ---------------------------------aacagccacaccatctaacaatcctaa
FVRET1A04DQ0MR  ---------------------------------aacagccacatcatctaacaatcctaa
FVRET1A04DT220  ---------------------------------aacagccacatcatctaacaatcctaa
FVRET1A04DQ6YD  ---------------------------------aacagccacatcatctaacaatcctaa
FVRET1A04DOB9A  ---------------------------------aacagccacaccatttaacaatcctaa
FVRET1A04DO8YH  ---------------------------------aacagccacattatctaacaatcctaa
FVRET1A04DNEYE  ---------------------------------tacatcatctactaacaatcatactct
FVRET1A04DSXES  ---------------------------------acatcatcaataacgttctgcacttct
FVRET1A04DT10D  ---------------------------------gaccatcctaacacaatac------ca
FVRET1A04DXKK4  ------------------------------------------aacccaacgcgctattca
FVRET1A04DOC1U  ---------------------------------acaaa----aagctaaaactctactca
FVRET1A04DNNIF  a---------------------------------------accaaccacagct-ctt---
FVRET1A04D0F4D  c---------------------------------------ggaatatctacctactg---
FVRET1A04DZHSK  --------------------------------------------------------g---
FVRET1A04DO70J  c---------------------------------------agcccatgaacaaattg---
FVRET1A04DXDZ6  c---------------------------------------tgcctccagaaaatt-----
FVRET1A04DURA5  a---------------------------------------ctccaaacgataactcg---
FVRET1A04DVJO9  c---------------------------------------cactcaccaactcattaacc
FVRET1A04DU8B7  --------------------------------------------aacatcctcactaaaa
FVRET1A04DWOX8  c---------------------------------------aaccaccaaaactatt----
FVRET1A04DW5S0  g---------------------------------------ggcaaccaacctatat----
FVRET1A04DWKZM  c---------------------------------------agcccttaataaatcc----
FVRET1A04DSBWP  c---------------------------------------agcccttaataaatcc----
FVRET1A04DRK3F  c---------------------------------------gcct--------aact----
FVRET1A04DSZ9T  ----------------------------------------catatcccgtct----cacc
FVRET1A04DX9MO  ----------------------------------------catatcccgtct----cacc
FVRET1A04DXJX0  ----------------------------------------catatcccgtct----cacc
FVRET1A04DWZMQ  ----------------------------------------tacatgaaaccc----tacc
FVRET1A04D08S4  ----------------------------------------cagacaatacct----ttca
FVRET1A04DNTLW  ----------------------------------------cagcctaccttt--------
FVRET1A04DZNVK  ----------------------------------------cttttgactcac----atat
FVRET1A04DZA4B  ----------------------------------------tcactctataacgcaaattc
FVRET1A04DVYV0  ----------------------------------------ggcacctaatcc----ctcc
FVRET1A04DPBX9  ----------------------------------------ggcacctaattc----ctcc
FVRET1A04DMSKU  ----------------------------------------aaccgaccaact----ccaa
FVRET1A04DZNUE  ----------------------------------------aaccgaccaact----ccaa
FVRET1A04DODRX  ----------------------------------------gaaacacgttct-----gaa
FVRET1A04DT2IE  cacc--------------------------------------------tttcattatttc
FVRET1A04DYZM6  ccttaacctaact---------------------------gacccttatttcaccaattc
FVRET1A04DTX5G  caaaaaaccactatcaattctatccagagtgacgcagcaccaaccgcataacctttcata
FVRET1A04DQKMZ  ----------------------------------------aaaccgcataacctttcata
FVRET1A04DR7HE  -c-----------------------------------------acgaactaacaaaaggc
FVRET1A04DNOOO  -c-----------------------------------------agccgtta--caaaagc
FVRET1A04DS3RK  -c-----------------------------------------catccatagcttctcat
FVRET1A04DQHAC  -c-----------------------------------------aactcttctcgcaggtt
FVRET1A04DNWUJ  -g-----------------------------------------aaccgttacaccacatg
FVRET1A04D0DKF  -g-----------------------------------------aacaacttttgaatgat
FVRET1A04DQ0HE  -a-----------------------------------------cttatttaatcccactc
FVRET1A04DU60A  -g-----------------------------------------cactccattcaatgtta
FVRET1A04DMPB6  -c-----------------------------------------agccccatactccatta
FVRET1A04DRBV2  -c-----------------------------------------caatcataancac-tta
FVRET1A04DQL2W  -c-----------------------------------------caatcataancac-tta
FVRET1A04DU97X  ac-----------------------------------------caaccactatatc-tta
FVRET1A04DV5NZ  -c-----------------------------------------caaccacactaacgaga
FVRET1A04DWXU7  -c-----------------------------------------caaccccaaccacactt
FVRET1A04DVDYG  -c-----------------------------------------aacaacctctcgctttc
FVRET1A04DWRT0  -c-----------------------------------------cacaccctaccttattt
FVRET1A04DW4HT  -c-----------------------------------------cacattgcttacaacca
FVRET1A04DL9YE  -g-----------------------------------------accacacttcaaa-cca
FVRET1A04DSDKW  -g-----------------------------------------accacacttcaaaccca
FVRET1A04DU7LZ  gc---------------------------------------gacgtcagttcactcccta
FVRET1A04DRSF5  aaactctcacat----------------------------gcacgaaattacatcacttg
FVRET1A04DPYTX  aa---ctcacat----------------------------gcacgactttttattcctta
FVRET1A04DRXRL  -c----------------------------------------acgacatttcacagcta-
FVRET1A04DY862  cc----------------------------------------acgacatttcacacttt-
FVRET1A04D0VZ8  ----------------------------------------------cataatccaccttg
FVRET1A04DP32G  --------------------------------------------acttcatcaattaaaa
FVRET1A04DQ2V1  --------------------------------------------cacaccccaatcgctc
FVRET1A04DPND1  --------------------------------------------cactctccacaccaat
FVRET1A04DWFHZ  --------------------------------------------cactctcaac-caatc
FVRET1A04DQVWL  --------------------------------------------cagtcgcatc---cta
FVRET1A04DUAU7  aaccacactcctgc-----------------acattg-----------------------
FVRET1A04DTL8D  gacaa----cccgg-----------------ttaaca-----------------------
FVRET1A04DTOPA  cacca----accgc-----------------aatgta-----------------------
FVRET1A04DP9KI  --aca----accgc-----------------ataatt-----------------------
FVRET1A04DQHEB  --aca----accgc-----------------ataatt-----------------------
FVRET1A04DRLMW  ------accaaatt-----------------ttcctt-----------------------
FVRET1A04DZHTJ  ------tcacttcg-----------------aacttt-----------------------
FVRET1A04DUNS7  ------cgtcgaca-----------------accatg-----------------------
FVRET1A04DPUZ8  ------ctccaccg----------------------------------------------
FVRET1A04DQ6EO  ------cacacttt-----------------aaatga-----------------------
FVRET1A04D0MH2  ------cagccaca-----------------acaaca-----------------------
FVRET1A04DTYBE  ------caaccacg-----------------actcta-----------------------
FVRET1A04D0PWT  ------cactcact-----------------atcctt-----------------------
FVRET1A04DM72V  ------cactacac-----------------tcatcc-----------------------
FVRET1A04DV9NM  ------atccaccc-----------------tactta-----------------------
FVRET1A04DQ8PR  ------ccatcatc-----------------gtcata-----------------------
FVRET1A04DO29U  ------aaccttat-----------------ccattc-----------------------
FVRET1A04DVG2I  ------cagttaat-----------------cacttt-----------------------
FVRET1A04DSNQD  -------gcgcacc-----------------atccta-----------------------
FVRET1A04DVKTD  ------aaccca-g-----------------acatat-----------------------
FVRET1A04DWRQE  -----aaactcctc---------------t-acacat-----------------------
FVRET1A04DPEJI  -----ccatttctt---------------g-tgacaa-----------------------
FVRET1A04DRX67  -----acacgaccc---------------a-tcacaa-----------------------
FVRET1A04DX549  -----gccagaccg---------------a-cactca-----------------------
FVRET1A04DT2CJ  -----cacatccta---------------a-caatca-----------------------
FVRET1A04DV5W4  -----caatactac---------------a-tcatta-----------------------
FVRET1A04DOALZ  -----aaccccaac---------------a-acaact-----------------------
FVRET1A04DN4AH  -----aaccccaac---------------a-acaact-----------------------
FVRET1A04DTFB2  -----ccacgctca---------------c-acacct-----------------------
FVRET1A04DZTYY  -----gtcacggac---------------a-ctaaac-----------------------
FVRET1A04DUBOG  -----caccacaca---------------c-cttccg-----------------------
FVRET1A04DWP5N  -----caacatacc---------------a-aaagcg-----------------------
FVRET1A04DO8JM  -----caactcacg---------------c-caaaac-----------------------
FVRET1A04DTNBR  -----cctcaacct---------------a-aatact-----------------------
FVRET1A04DRWEK  -----caacttacc---------------a-tttgca-----------------------
FVRET1A04DVWQP  -----aaccaacct---------------a-catatt-----------------------
FVRET1A04DM7RW  ------accaacct---------------a-catatt-----------------------
FVRET1A04DWWID  -----ccacgactc---------------t-tacact-----------------------
FVRET1A04DXDFG  ------cacc-cta---------------c-gcctat-----------------------
FVRET1A04DO8X8  ------caac-cct---------------a-tcatac-----------------------
FVRET1A04DPK06  ------aaacacaa---------------c-acctat-----------------------
FVRET1A04DRFQA  -----acaacacaa---------------c-acctat-----------------------
FVRET1A04DQ9ES  -----acaacacaa---------------c-acctat-----------------------
FVRET1A04DSOMH  -----accgcactt---------------a-cgcatt-----------------------
FVRET1A04DYWJG  -----gacaccctg---------------a-tcccgt-----------------------
FVRET1A04DS6Y3  -----caactcaca---------------c-ctccgc-----------------------
FVRET1A04DYCHW  -----aatcactta---------------a-tccctt-----------------------
FVRET1A04DM44T  -----caacacatt---------------a-atcctc-----------------------
FVRET1A04DSTR6  -----catcgaacc---------------a-tttacc-----------------------
FVRET1A04DNOLV  -----cacgctatc---------------c-tataat-----------------------
FVRET1A04DOIRW  -----cactcaacc---------------t-tgcact-----------------------
FVRET1A04DPOUJ  -----gagcctaac---------------g-ataatc-----------------------
FVRET1A04DWIZ2  -----cgcatccat---------------tagaatac-----------------------
FVRET1A04DWCOK  -----cgcatccat---------------tagaatac-----------------------
FVRET1A04DYM2Y  -----cccatcaag---------------c-caatac-----------------------
FVRET1A04DQAKJ  -----cacgtccta---------------a-taatac-----------------------
FVRET1A04DMYIV  -----caacacgta---------------t-ctatat-----------------------
FVRET1A04DOYIV  -----ccaaatact---------------a-tcacaa-----------------------
FVRET1A04DZNYA  -----ccttacaat---------------a-ccctac-----------------------
FVRET1A04DNAXA  -----cgtaacacc---------------t-atatta-----------------------
FVRET1A04DRB3E  -----cctcctata---------------c-agcaac-----------------------
FVRET1A04DQKGM  -----caaccatccctatttccaattttaa-gtccgg-----------------------
FVRET1A04DU0QZ  -----cgttcatct---------------a-cttcaa-----------------------
FVRET1A04DYL83  -----cgttcatct---------------a-cttcaa-----------------------
FVRET1A04DX26L  -----cgttcatct---------------a-cttcaa-----------------------
FVRET1A04DOAEI  -----ccaacggct---------------a-atctaa-----------------------
FVRET1A04DQCMW  -----cacccacca---------------t-attcaa-----------------------
FVRET1A04DU3M1  -----cacaacgca---------------a-tctcta-----------------------
FVRET1A04DOTRL  -----aagtcacgg---------------t-ctcata-----------------------
FVRET1A04DPCKX  -----ccaccatca---------------t-ctacat-----------------------
FVRET1A04DQPPX  -----acccaccca---------------t-ataatt-----------------------
FVRET1A04DV2HP  -----acacgacct---------------t-ataatc-----------------------
FVRET1A04DU9JP  -----ccacattga---------------g-caaaac-----------------------
FVRET1A04DXIK6  -----ccacattga---------------g-caaaac-----------------------
FVRET1A04DQPJZ  -----ccacgtctc---------------t-agtctc-----------------------
FVRET1A04DRJJC  -----caaccatta---------------t-aataac-----------------------
FVRET1A04DQD9D  -----ccaagcctt---------------a-caattc-----------------------
FVRET1A04DZHZB  -----ccaagcctt---------------a-caattc-----------------------
FVRET1A04DNXC5  -----acagcattt---------------c-taccca-----------------------
FVRET1A04DPK30  -----cccctatca---------------c-taccca-----------------------
FVRET1A04DT14O  -----cacattaat---------------a-ctccct-----------------------
FVRET1A04DSW2M  -----cacattcaa---------------c-acccct-----------------------
FVRET1A04DYFML  -----cacttctac---------------c-tacctc-----------------------
FVRET1A04DPRIN  -----tacacaacc---------------t-aatctt-----------------------
FVRET1A04DURJ5  -----caacagccc---------------t-tatgtc-----------------------
FVRET1A04DQYVD  -----caacagccc---------------t-tatgtc-----------------------
FVRET1A04DYFNR  -----cacgcgcta---------------t-gatatt-----------------------
FVRET1A04DPORQ  -----agtctaaac---------------t-ccagta-----------------------
FVRET1A04DP6EN  -----acttttcaa---------------a-caatcg-----------------------
FVRET1A04DPZ21  -----acttttcaa---------------a-caatcg-----------------------
FVRET1A04DVTNF  -----cgaccaatc---------------a-ttgaca-----------------------
FVRET1A04DO8MT  -----taccaaata---------------c-tcctac-----------------------
FVRET1A04DTO6A  ------cgacaaat---------------a-ctatca-----------------------
FVRET1A04DS9EH  ------cgagatct---------------a-ccaaat-----------------------
FVRET1A04DM8C5  ------ccagcaac---------------a-caatat-----------------------
FVRET1A04DVZ5G  -----accatcaac---------------a-atactt-----------------------
FVRET1A04DODRO  ------caaggaga---------------a-atacgg-----------------------
FVRET1A04DPKYZ  ------cacttaac---------------a-atgctt-----------------------
FVRET1A04DUDZR  ------acttactt---------------a-atacgg-----------------------
FVRET1A04DSQX2  ------agccacca---------------a-gctttg-----------------------
FVRET1A04D0AA7  -----actacccgc---------------a-tgaata-----------------------
FVRET1A04DPA3B  -----actgaatat---------------a-acatca-----------------------
FVRET1A04DU7LH  -----tacgagtaa---------------a-aaatct-----------------------
FVRET1A04DRITE  -----aacaatttt---------------t-ttaaca-----------------------
FVRET1A04DV8EB  ------caaactcc-----------------aacaca-----------------------
FVRET1A04DNARX  ------caaactcc-----------------aacaca-----------------------
FVRET1A04DV5GP  ------caaactcc-----------------aacaca-----------------------
FVRET1A04DWP7V  -----acaaccgac-----------------aatcca-----------------------
FVRET1A04DV6PB  --------gaccac-----------------tagtta-----------------------
FVRET1A04DSZ6H  -----ccaacacca-----------------cctcaa-----------------------
FVRET1A04DOY3H  -----caccgctca-----------------atacta-----------------------
FVRET1A04DQZPI  -----ccagaccta-----------------agccat-----------------------
FVRET1A04DRK4W  -----ccagaccta-----------------agccat-----------------------
FVRET1A04DOZ3Z  -----ccagaccta-----------------agccat-----------------------
FVRET1A04DYGNW  -----ccagaccta-----------------agccat-----------------------
FVRET1A04DM8VG  -----ccagaccta-----------------agccat-----------------------
FVRET1A04DOVG9  -----caagacccc-----------------cactat-----------------------
FVRET1A04DSRH5  -----caagaccag-----------------gacttc-----------------------
FVRET1A04DOSY4  cacttcccacgctc-----------------aaacct-----------------------
FVRET1A04DROGK  -----accccatac-----------------agacct-----------------------
FVRET1A04DU0OE  -----accccatac-----------------agacct-----------------------
FVRET1A04DSANC  c----aattccacc-----------------aaccat-----------------------
FVRET1A04DRRI7  cacctaacaccact-----------------cacgac-----------------------
FVRET1A04DRVYF  c----tacaccacg-----------------ctctgc-----------------------
FVRET1A04DUOP4  caatatccttcata-----------------tacctc-----------------------
FVRET1A04DYYQV  cca-------caca-----------------taccttctcactcg---------------
FVRET1A04DVGE9  a---------caca-----------------tacctt-----------------------
FVRET1A04DMCPK  ac--------caca-----------------taccttctgatcagcctatccagagtgac
FVRET1A04DYZC7  tgt-aatcgccccc----------------------------------------------
FVRET1A04DQQWK  catcaatcaacgcc----------------------------------------------
FVRET1A04DMYHL  caccactatcactt---------------g-ctt--------------------------
FVRET1A04DSHPA  ccccaaa---cgtt---------------c-cttata-----------------------
FVRET1A04D1E34  accccaaaccccat---------------c-cttttc-----------------------
FVRET1A04DZA1X  ctccatcagcactt----------------------------------------------
FVRET1A04D0C08  acacctcaattcga----------------------------------------------
FVRET1A04DZA1G  gcacgctatctaaa----------------------------------------------
FVRET1A04DQ5RW  ----------taca----------------------------------------------
FVRET1A04DYP2C  ccaaac----cgct----------------------------------------------
FVRET1A04DP7VK  cccaac------------------------------------------------------
FVRET1A04DWFDE  caacac----aagc----------------------------------------------
FVRET1A04DTSLU  caacac----aagc----------------------------------------------
FVRET1A04DYZVZ  agacga----actt----------------------------------------------
FVRET1A04DW5EJ  -----c----a-------------------------------------------------
FVRET1A04DQ6E6  cacctc----a-------------------------------------------------
FVRET1A04DPIL7  cacctc----a-------------------------------------------------
FVRET1A04DVDEM  cacctc----a-------------------------------------------------
FVRET1A04DOCVK  caacac----a-------------------------------------------------
FVRET1A04DQJGA  accacccttatagc----------------------------------------------
FVRET1A04DW4AH  aa---caacacaca----------------------------------------------
FVRET1A04DO4QV  gaacgggacacaca----------------------------------------------
FVRET1A04DUO16  acaactctatctct----------------------------------------------
FVRET1A04DVBJ2  acaactctatctct----------------------------------------------
FVRET1A04DMPC0  caatctctaatccc----------------------------------------------
FVRET1A04DY17N  ccccgaacataaca----------------------------------------------
FVRET1A04DUCR5  caataccctgccaa----------------------------------------------
FVRET1A04DRPZ2  ca-tcttacaaatc----------------------------------------------
FVRET1A04DP7A2  acttcatttccctc----------------------------------------------
FVRET1A04DVWWA  acttcatttccctc----------------------------------------------
FVRET1A04DZES4  catccacgatagta----------------------------------------------
FVRET1A04DZ91B  -accgatcggcaac-----------------cctatt-----------------------
FVRET1A04DVHK7  aaccgccttattac-----------------cctat------------------------
FVRET1A04DZIDM  --c----------a----------------------------------------------
FVRET1A04DMFSW  --c----------a----------------------------------------------
FVRET1A04DWL5G  ------------------------------------------------------------
FVRET1A04DUZ3Q  acc----------a----------------------------------------------
FVRET1A04DSWA0  cccaccacaatatc----------------------------------------------
FVRET1A04DRCJD  ccc--------taa----------------------------------------------
FVRET1A04DQI60  cctacaatacacca----------------------------------------------
FVRET1A04DWPPO  accccgatctatca----------------------------------------------
FVRET1A04DXS92  gcc---------------------------------------------------------
FVRET1A04DXQP4  caact------cgt------------------------------------------acat
FVRET1A04DWFY3  caact------cgt------------------------------------------acat
FVRET1A04D0C9O  caact------cgt------------------------------------------acat
FVRET1A04DTTH4  caact------cgt------------------------------------------acat
FVRET1A04DSZIK  caact------cgt------------------------------------------acat
FVRET1A04DYZN6  caact------cgt------------------------------------------acat
FVRET1A04DM7ZC  caact------cgt------------------------------------------acat
FVRET1A04DVBLJ  caact------cgt------------------------------------------acat
FVRET1A04DTIQX  caact------cgt------------------------------------------acat
FVRET1A04DZ1AW  caact------cgt------------------------------------------acat
FVRET1A04DMU3N  caact------cgt------------------------------------------acat
FVRET1A04DSYAF  caact------cgt------------------------------------------acat
FVRET1A04DQI5O  caact------cgt------------------------------------------acat
FVRET1A04DS9QO  caact------tgt------------------------------------------acat
FVRET1A04DWB3Q  caact------cgt------------------------------------------acat
FVRET1A04DMO37  caact------tgt------------------------------------------acat
FVRET1A04DMYS0  caact------cgt------------------------------------------acat
FVRET1A04DXG8L  caact------cgt------------------------------------------acat
FVRET1A04DUD0Q  caact------cgt------------------------------------------acat
FVRET1A04DWEYJ  cacac------tta------------------------------------------tgcc
FVRET1A04DW5ZV  ggctc------ata------------------------------------------catt
FVRET1A04DVGOJ  cacac------att------------------------------------------ctac
FVRET1A04DY5UU  ccaca------cta------------------------------------------cacc
FVRET1A04DX4G1  ccaca------cta------------------------------------------cacc
FVRET1A04DREY2  ccaca------cta------------------------------------------cacc
FVRET1A04DO4I3  ccaca------cta------------------------------------------cacc
FVRET1A04DZXJ6  cccaa------ctt------------------------------------------tcac
FVRET1A04DRX74  cccaa------ctt------------------------------------------tcac
FVRET1A04DRRRZ  aacacgacattcta------------------------------------------cttc
FVRET1A04DXOO2  cattc------tcc------------------------------------------tagt
FVRET1A04DSK5U  cattt------cac------------------------------------------aatt
FVRET1A04DSALI  gccct------ata------------------------------------------tcgc
FVRET1A04DYSHW  caagt------aaa------------------------------------------acca
FVRET1A04DN353  aaacc------cat------------------------------------------ccaa
FVRET1A04DRK0Y  ccca-------aca------------------------------------------ttct
FVRET1A04DQ56F  cgact------ata------------------------------------------tcac
FVRET1A04DPIVL  cttgc------att------------------------------------------acag
FVRET1A04DM5HE  cttgc------att------------------------------------------acag
FVRET1A04DPO63  cttgc------att------------------------------------------acag
FVRET1A04D0SPM  catct------acc------------------------------------------ttcg
FVRET1A04DXNMT  cttca------aca------------------------------------------tgat
FVRET1A04DPHPN  cctac------ata------------------------------------------ccga
FVRET1A04DV8RA  ccagca------ac------------------------------------------tcac
FVRET1A04DSTJ0  ccattattccagac------------------------------------------ttgg
FVRET1A04DRN7H  ------taacacta------------------------------------------ccct
FVRET1A04DZODS  ------ccacaatt------------------------------------------catc
FVRET1A04DUQ2P  ------cctccata------------------------------------------cagc
FVRET1A04DYGHJ  ------caacc-tt------------------------------------------cagc
FVRET1A04DSNDJ  ------gttccata------------------------------------------aatc
FVRET1A04DM7SN  ------------------------------------------------------------
FVRET1A04DYJKE  aactcccgactacc------------------------------------------attc
FVRET1A04DRX27  -------gtcaact------------------------------------------ccac
FVRET1A04DW12Q  aaa--------------------------------------------------------c
FVRET1A04DQYVV  taa--------------------------------------------------------c
FVRET1A04DQNEI  caa--------------------------------------------------------c
FVRET1A04DVT85  act--------------------------------------------------------c
FVRET1A04DUXQ6  cga--------------------------------------------------------c
FVRET1A04DMMRZ  gca--------------------------------------------------------c
FVRET1A04DQP9I  ccaatttaaccttt------------------------------------------tgct
FVRET1A04DPCBO  cccagtaatcatat------------------------------------------ccgc
FVRET1A04DST5V  ccct-------------------------------------------------------t
FVRET1A04DUB8T  --ca-------------------------------------------------------t
FVRET1A04DSM6N  --at-------------------------------------------------------t
FVRET1A04DM8B6  c-acatcaagctat------------------------------------------aacc
FVRET1A04DM17M  cgacatca---cta------------------------------------------atcg
FVRET1A04DVWUN  cgacactcta--------------------------------------------------
FVRET1A04DO1NN  caaacatctataat------------------------------------------ccgc
FVRET1A04DYWJY  ctacaca-----------------------------------------------------
FVRET1A04DOIJY  c--acca-----------------------------------------------------
FVRET1A04DT4Z9  cccacca-----------------------------------------------------
FVRET1A04DQL7P  cccacacct---------------------------------------------------
FVRET1A04DRLHR  acgtcttgt---------------------------------------------------
FVRET1A04DNUGS  caacaatta---------------------------------------------------
FVRET1A04DXNIL  -------actt-------------------------------------------------
FVRET1A04DOZQL  cacaaaaaact-------------------------------------------------
FVRET1A04DOSNT  gatgctctcataac------------------------------------------cgac
FVRET1A04DTAYJ  a------ccctaca------------------------------------------ttta
FVRET1A04DVEEO  c------agcttaa------------------------------------------ccta
FVRET1A04DWMD8  ------------------------------------------------------------
FVRET1A04DX54I  c----------------------------------------------------------a
FVRET1A04DWV8F  caacatttcttcga------------------------------------------ccta
FVRET1A04DQ3CW  agtcacatcattcg------------------------------------------cgtt
FVRET1A04DM2KS  ----------ccca------------------------------------------cgct
FVRET1A04DYOYB  ---caaacctttca------------------------------------------tcct
FVRET1A04DPKXZ  ---gtcaaccccct--------------------------------------------ca
FVRET1A04DYYK3  ---cctcatactca--------------------------------------------ct
FVRET1A04DSZ2T  ---ccacc----tc------------------------------------------caca
FVRET1A04DTA3Z  ---caatt----aa------------------------------------------caca
FVRET1A04DMO7Z  ---cacctccacat------------------------------------------atca
FVRET1A04DSMV9  ---cacctccacat------------------------------------------atca
FVRET1A04DMCLC  ---catttcgac--------------------------------------------ttca
FVRET1A04DZ387  ---gagctctacca------------------------------------------taca
FVRET1A04DSDS1  ---ccatactcca---------------------------------------------cc
FVRET1A04DRJI7  ---ccatactcca---------------------------------------------cc
FVRET1A04DREQM  ---cacctatctt---------------------------------------------ca
FVRET1A04DM5LP  ---ctctcacaccg------------------------------------------aaca
FVRET1A04DTQFD  ---acc---------------------------------------------------aca
FVRET1A04DWL2Z  -------ccactta------------------------------------------tgct
FVRET1A04DWRUI  gaacacctcaacaa----------------------------------------------
FVRET1A04DR36K  caagacaccttacc----------------------------------------------
FVRET1A04DOJYU  caccacaacctatg----------------------------------------------
FVRET1A04DQ8B6  caccacaacctatg----------------------------------------------
FVRET1A04DOCGE  -----acccaccct----------------------------------------------
FVRET1A04DRN5U  -----acccaccct----------------------------------------------
FVRET1A04DOC6M  cacccgcgcaacca----------------------------------------------
FVRET1A04DVQQS  cacacattcttacg----------------------------------------------
FVRET1A04DRIU5  aaccaa------ca----------------------------------------------
FVRET1A04DW4RG  cacgctcat---------------------------------------------------
FVRET1A04DW06X  cacgctcat---------------------------------------------------
FVRET1A04DO4Z4  aagcctcat---------------------------------------------------
FVRET1A04DOCLP  accgctcatctcac----------------------------------------------
FVRET1A04DMI2D  acctaaca----------------------------------------------------
FVRET1A04DXAV2  cacgtaacattcgc----------------------------------------------
FVRET1A04DNUPQ  cacaaatacagcga----------------------------------------------
FVRET1A04DV8X3  cacgcaaccctcga----------------------------------------------
FVRET1A04DW2A4  ccacaaaaactcac----------------------------------------------
FVRET1A04DO2MC  ccacaaaaactcac----------------------------------------------
FVRET1A04DQJPC  ccacaaaaactcac----------------------------------------------
FVRET1A04DMSPB  ccacaaaaactcac----------------------------------------------
FVRET1A04DQ3V0  caaggaactcattc----------------------------------------------
FVRET1A04DSP5P  ccattgctctccat----------------------------------------------
FVRET1A04DX9GR  aacacgtacaacac----------------------------------------------
FVRET1A04DW1SD  tac----tcaacac----------------------------------------------
FVRET1A04DOPU2  c-----ccgacatc----------------------------------------------
FVRET1A04DYV3E  cccacaacaacaaa----------------------------------------------
FVRET1A04DT79S  cgacaacaaattcg----------------------------------------------
FVRET1A04DZUMX  caccataaacctcg----------------------------------------------
FVRET1A04DW4EG  caccataaacctcg----------------------------------------------
FVRET1A04DSXAM  ----acattcacac----------------------------------------------
FVRET1A04DOQK2  cccaacctagacaa----------------------------------------------
FVRET1A04DOR8T  ---------catgc----------------------------------------------
FVRET1A04DYFYB  ---------cacac----------------------------------------------
FVRET1A04DWJAY  ---------caccc----------------------------------------------
FVRET1A04DWPMG  ---------caccc----------------------------------------------
FVRET1A04DWPQ5  accgtcctccaccc----------------------------------------------
FVRET1A04DT5L0  cccaacaa----------------------------------------------------
FVRET1A04DRVQM  aaac----ctacta----------------------------------------------
FVRET1A04DUD4V  aaac----ctacta----------------------------------------------
FVRET1A04DVZPE  aaac----ctacta----------------------------------------------
FVRET1A04DT2PC  agtt----cgaatg----------------------------------------------
FVRET1A04DOP3J  taac----cactca----------------------------------------------
FVRET1A04DYFQ6  aaccacggcacgac----------------------------------------------
FVRET1A04DX9NZ  atac----catacg----------------------------------------------
FVRET1A04DXKBE  taac----catacc----------------------------------------------
FVRET1A04DVUII  aa------cggccc----------------------------------------------
FVRET1A04DTSEY  c-----------ac----------------------------------------------
FVRET1A04DW7YO  acccaatagaccac----------------------------------------------
FVRET1A04DT4OU  c-----------------------------------------------------------
FVRET1A04DZEAX  ccagcatatgatac----------------------------------------------
FVRET1A04DS4ME  ggactagctcccca----------------------------------------------
FVRET1A04DTCUI  c----acacaccac----------------------------------------------
FVRET1A04DPHEM  gtctgcc----cc-----------------------------------------------
FVRET1A04DXHB0  gcctaaccgaacc-----------------------------------------------
FVRET1A04DO4V0  caataacca---------------------------------------------------
FVRET1A04DO1J6  cactaaacataact----------------------------------------------
FVRET1A04DU3RK  cccattcac---------------------------------------------------
FVRET1A04DOTKB  catcatcgt---------------------------------------------------
FVRET1A04DYYYC  ccattcacg---------------------------------------------------
FVRET1A04DONF7  aacaaccta---------------------------------------------------
FVRET1A04DMPBD  agtccgac----cc----------------------------------------------
FVRET1A04DXEWC  a--ccgac-ttcct----------------------------------------------
FVRET1A04DZBV7  a--ccgac-ttcct----------------------------------------------
FVRET1A04DTKDT  a--ccgac-ttcct----------------------------------------------
FVRET1A04DQM2J  a--ccgac-ttcct----------------------------------------------
FVRET1A04DPBAC  a--ccgac-ttcct----------------------------------------------
FVRET1A04DPRTJ  a--ccgac-ttcct----------------------------------------------
FVRET1A04DMITU  a--ccgac-ttcct----------------------------------------------
FVRET1A04DMGG5  a--ccgac-ttcct----------------------------------------------
FVRET1A04DPNIF  a--ccgac-ttcct----------------------------------------------
FVRET1A04DYWUE  a--ccgac-ttcct----------------------------------------------
FVRET1A04DNE59  a--ccgac-ttcct----------------------------------------------
FVRET1A04D0S19  a--ccgactttttt----------------------------------------------
FVRET1A04DWX7V  ggagc-------ac----------------------------------------------
FVRET1A04DVSK6  c--catc---tacc----------------------------------------------
FVRET1A04DTY74  cattacc---atct----------------------------------------------
FVRET1A04DOM77  gccctac---tatc----------------------------------------------
FVRET1A04DWR33  acacaacgtaaatt----------------------------------------------
FVRET1A04DO8TL  cccaaccatcaacg----------------------------------------------
FVRET1A04DOSBM  cccaaccatcaacg----------------------------------------------
FVRET1A04DQC6K  ctaaaaccaattga----------------------------------------------
FVRET1A04DZRCP  ctaaaaccaattga----------------------------------------------
FVRET1A04DSZET  ctaaaaccaacc------------------------------------------------
FVRET1A04DZ3R3  -ccacacctgttt-----------------------------------------------
FVRET1A04DMSWL  -ccacacctgttt-----------------------------------------------
FVRET1A04DVZCC  atcacac----tt-----------------------------------------------
FVRET1A04DY1SO  -cacaaaccata------------------------------------------------
FVRET1A04DPDYO  -cacaaaccata------------------------------------------------
FVRET1A04DQ9X8  attccaaccata------------------------------------------------
FVRET1A04DMSW9  attccaaccata------------------------------------------------
FVRET1A04DOORR  attccaaccata------------------------------------------------
FVRET1A04DT16A  attccaaccata------------------------------------------------
FVRET1A04DTSXY  acacaacaccaa------------------------------------------------
FVRET1A04DU1JR  agac----ccaa------------------------------------------------
FVRET1A04DTWCP  ----ccacccatcc----------------------------------------------
FVRET1A04DUOJD  ----cccaacatcc----------------------------------------------
FVRET1A04DW1EB  ----atcca---cc----------------------------------------------
FVRET1A04DX1BU  ----cacatcaacc----------------------------------------------
FVRET1A04DRBK4  ----ccatacatac----------------------------------------------
FVRET1A04DMR0R  cttccacacactac----------------------------------------------
FVRET1A04DNXE5  ----catcatctca----------------------------------------------
FVRET1A04DOVDO  ----catcgaatcc----------------------------------------------
FVRET1A04DT12Y  ----gcaacgaagt----------------------------------------------
FVRET1A04DUUMH  ----aacagcaggc----------------------------------------------
FVRET1A04DX65W  ----ataccctaca----------------------------------------------
FVRET1A04DUU24  ----caacccacaa----------------------------------------------
FVRET1A04DWEMT  ----ccgtccttna----------------------------------------------
FVRET1A04DSD5R  ----ccagcaacat----------------------------------------------
FVRET1A04DYFC1  ----ccagcaacat----------------------------------------------
FVRET1A04DXTFC  ----cctttgcaat----------------------------------------------
FVRET1A04DXHYI  ----ccaccaacaa----------------------------------------------
FVRET1A04DV9WX  -----caccaactc----------------------------------------------
FVRET1A04DL9WS  cagt--------------------------------------------------------
FVRET1A04DXDQC  caccagcaacatct----------------------------------------------
FVRET1A04DRB4V  caa-----tcgtta----------------------------------------------
FVRET1A04DW51Z  ccgcaacctcgctt----------------------------------------------
FVRET1A04DM7NM  nncaan---aac------------------------------------------------
FVRET1A04DP62E  -----c---aacat----------------------------------------------
FVRET1A04DQMEX  -----c---agcga----------------------------------------------
FVRET1A04DSGL8  catttc---aacca----------------------------------------------
FVRET1A04DXZ0K  -----a---accaa----------------------------------------------
FVRET1A04DP277  caaacctagatcca----------------------------------------------
FVRET1A04DTPYV  caaacctagatcca----------------------------------------------
FVRET1A04DPTTW  caaacctagatcta----------------------------------------------
FVRET1A04DMYOT  taaacctagattca----------------------------------------------
FVRET1A04DTDFP  cataccttaaactc----------------------------------------------
FVRET1A04DOAAP  n--------accat----------------------------------------------
FVRET1A04DSA1E  c--------cttaa----------------------------------------------
FVRET1A04DN23E  g--------catcc----------------------------------------------
FVRET1A04DYYZ5  ---------ccaat----------------------------------------------
FVRET1A04DYSON  ---------ccaat----------------------------------------------
FVRET1A04DR4BP  c--------ccaat----------------------------------------------
FVRET1A04DU48Z  a--------ccacg----------------------------------------------
FVRET1A04DUNY3  c--------gaaca----------------------------------------------
FVRET1A04DXUZG  c--------acgta----------------------------------------------
FVRET1A04DUIC6  ---------cacac----------------------------------------------
FVRET1A04DZ0BX  g--------ctacc----------------------------------------------
FVRET1A04DWBYM  -----------gga----------------------------------------------
FVRET1A04DS612  cca------acgta----------------------------------------------
FVRET1A04DO8XA  tca------gcgta----------------------------------------------
FVRET1A04DROAX  cca------acgta----------------------------------------------
FVRET1A04DU14F  -ca------acgta----------------------------------------------
FVRET1A04DU7V2  tca------gcgta----------------------------------------------
FVRET1A04DTOVD  -ca------acgta----------------------------------------------
FVRET1A04DTZ4I  -ca------acgca----------------------------------------------
FVRET1A04DRK0A  --a------agcgg----------------------------------------------
FVRET1A04DX7PQ  --a------agcgg----------------------------------------------
FVRET1A04DPD3D  --a------agcgg----------------------------------------------
FVRET1A04DNKW5  --a------agcgt----------------------------------------------
FVRET1A04DSHYN  --a------agcga----------------------------------------------
FVRET1A04DTWDP  --a------agcgg----------------------------------------------
FVRET1A04DWSYB  --c------actcc----------------------------------------------
FVRET1A04DO4K2  --c------acccc----------------------------------------------
FVRET1A04DMMFW  --c------accaa----------------------------------------------
FVRET1A04DW70L  ---------caacc----------------------------------------------
FVRET1A04DP28D  ---------aataa----------------------------------------------
FVRET1A04DWMDQ  ---------accaa----------------------------------------------
FVRET1A04DQ6HU  ---------accaa----------------------------------------------
FVRET1A04DNBOC  ---------ccctg----------------------------------------------
FVRET1A04DWB6P  ---------atccc----------------------------------------------
FVRET1A04DQ5BR  ---------ctaag----------------------------------------------
FVRET1A04DWN7Y  ------------------------------------------------------------
FVRET1A04DPUXZ  ------------------------------------------------------------
FVRET1A04DQ2YO  ------------------------------------------------------------
FVRET1A04DQ54P  ------------------------------------------------------------
FVRET1A04DRCF7  ------------------------------------------------------------
FVRET1A04DUT9E  ------------------------------------------------------------
FVRET1A04DMCV0  ------------------------------------------------------------
FVRET1A04DSEJ8  ------------------------------------------------------------
FVRET1A04DZ0UJ  ------------------------------------------------------------
FVRET1A04DX6EY  ------------------------------------------------------------
FVRET1A04DSZHZ  ------------------------------------------------------------
FVRET1A04DT6IJ  ------------------------------------------------------------
FVRET1A04DWUGG  ------------------------------------------------------------
FVRET1A04DOI31  ------------------------------------------------------------
FVRET1A04DY1XW  ------------------------------------------------------------
FVRET1A04DO40Y  ------------------------------------------------------------
FVRET1A04DYCA2  ------------------------------------------------------------
FVRET1A04DOAEP  ------------------------------------------------------------
FVRET1A04DSM3Z  ------------------------------------------------------------
FVRET1A04DZXD5  ------------------------------------------------------------
FVRET1A04DYYCP  ------------------------------------------------------------
FVRET1A04DSUB8  ------------------------------------------------------------
FVRET1A04DUKDH  ------------------------------------------------------------
FVRET1A04DR4I6  ------------------------------------------------------------
FVRET1A04DZT7D  ------------------------------------------------------------
FVRET1A04DQQWZ  ------------------------------------------------------------
FVRET1A04DNT12  ------------------------------------------------------------
FVRET1A04DO8CD  ------------------------------------------------------------
FVRET1A04DZLC2  ------------------------------------------------------------
FVRET1A04DOLXC  ------------------------------------------------------------
FVRET1A04DRB0T  ------------------------------------------------------------
FVRET1A04DWSGL  ------------------------------------------------------------
FVRET1A04DUW82  ------------------------------------------------------------
FVRET1A04DYFOW  ------------------------------------------------------------
FVRET1A04DOPD1  ------------------------------------------------------------
FVRET1A04DS6DH  ------------------------------------------------------------
FVRET1A04DRV9O  ------------------------------------------------------------
FVRET1A04DS0EQ  ------------------------------------------------------------
FVRET1A04DTAAW  ------------------------------------------------------------
FVRET1A04DSJVK  ------------------------------------------------------------
FVRET1A04DWCZQ  ------------------------------------------------------------
FVRET1A04DVXKQ  ------------------------------------------------------------
FVRET1A04DNG08  ------------------------------------------------------------
FVRET1A04DUQXG  ------------------------------------------------------------
FVRET1A04DU0J1  ------------------------------------------------------------
FVRET1A04DZRAJ  ------------------------------------------------------------
FVRET1A04DZQUQ  ------------------------------------------------------------
FVRET1A04DTPPB  ------------------------------------------------------------
FVRET1A04DWV6J  ------------------------------------------------------------
FVRET1A04DMX89  ------------------------------------------------------------
FVRET1A04DRK2G  ------------------------------------------------------------
FVRET1A04DQPKM  ------------------------------------------------------------
FVRET1A04DNBO0  ------------------------------------------------------------
FVRET1A04DYGPB  ------------------------------------------------------------
FVRET1A04DUD56  ------------------------------------------------------------
FVRET1A04DP3C1  ------------------------------------------------------------
FVRET1A04DYJBT  ------------------------------------------------------------
FVRET1A04D0S4M  ------------------------------------------------------------
FVRET1A04DXQFW  gctattca----ac---------------------------catcaaccttatatccaga
FVRET1A04DXAYS  ------------------------------------------------------------
FVRET1A04DZ39Y  ------------------------------------------------------------
FVRET1A04DVP48  cagaatcacactcc---------------------------caatcacagtatatccaga
FVRET1A04DZNUW  ------------------------------------------------------------
FVRET1A04DOV9R  ----caaaagaaac---------------------------aaccatgtaattatccaga
FVRET1A04DP4CJ  ------------------------------------------------------------
FVRET1A04DU7N5  ------------------------------------------------------------
FVRET1A04DR4B1  ------------------------------------------------------------
FVRET1A04DQ3YN  ------------------------------------------------------------
FVRET1A04DVQZ3  ------------------------------------------------------------
FVRET1A04DVAET  ------------------------------------------------------------
FVRET1A04DUQZK  ------------------------------------------------------------
FVRET1A04DUQM1  a--------c--------------------------------------------------
FVRET1A04DX0L0  a--------c--------------------------------------------------
FVRET1A04DP9J3  a--------c--------------------------------------------------
FVRET1A04DVXDJ  a--------c--------------------------------------------------
FVRET1A04DOSLD  a--------c--------------------------------------------------
FVRET1A04DQY63  a--------c--------------------------------------------------
FVRET1A04DOCKQ  a--------c--------------------------------------------------
FVRET1A04DQPRI  a--------a--------------------------------------------------
FVRET1A04DZRQN  c--------t--------------------------------------------------
FVRET1A04DTIUN  c--------a--------------------------------------------------
FVRET1A04DVYU0  c--------t--------------------------------------------------
FVRET1A04DU6JJ  c--------g--------------------------------------------------
FVRET1A04DPBJU  t--------c--------------------------------------------------
FVRET1A04DU0HF  c--------c--------------------------------------------------
FVRET1A04DRZKR  c--------c--------------------------------------------------
FVRET1A04DQ5MR  g--------t--------------------------------------------------
FVRET1A04DN9KW  c--------c--------------------------------------------------
FVRET1A04DXDEY  c--------a--------------------------------------------------
FVRET1A04DMSIP  c--------c--------------------------------------------------
FVRET1A04DUH88  c--------c--------------------------------------------------
FVRET1A04DV323  c--------c--------------------------------------------------
FVRET1A04DP29F  c--------c--------------------------------------------------
FVRET1A04DNXAO  a--------c--------------------------------------------------
FVRET1A04DY7ZG  c--------a--------------------------------------------------
FVRET1A04DYJTY  c--------c--------------------------------------------------
FVRET1A04DQ0IF  c--------a--------------------------------------------------
FVRET1A04DWB83  a--------c--------------------------------------------------
FVRET1A04DS0VM  c--------a--------------------------------------------------
FVRET1A04DOO5R  a--------c--------------------------------------------------
FVRET1A04DVWEA  a--------tgc------------------------------------------------
FVRET1A04DTC92  c--------t--------------------------------------------------
FVRET1A04DU5DK  c--------acc------------------------------------------------
FVRET1A04DXKRG  c--------accaa----------------------------------------------
FVRET1A04DT5XU  c--------ccc------------------------------------------------
FVRET1A04DNEPA  t--------acc------------------------------------------------
FVRET1A04DO8DY  t--------cac------------------------------------------------
FVRET1A04DP0SX  a--------t---c----------------------------------------------
FVRET1A04DT76S  t--------a---g----------------------------------------------
FVRET1A04DNK7X  g--------c---t----------------------------------------------
FVRET1A04DV0QC  t--------a---a----------------------------------------------
FVRET1A04DPTX0  c--------t---a----------------------------------------------
FVRET1A04DVERT  ---------c--------------------------------------------------
FVRET1A04DNG8W  a--------c--------------------------------------------------
FVRET1A04DNOIN  c--------a--------------------------------------------------
FVRET1A04DS7HG  c--------a--------------------------------------------------
FVRET1A04DP1VW  c--------a--------------------------------------------------
FVRET1A04DZUAZ  c--------a--------------------------------------------------
FVRET1A04DW4PG  a--------c--------------------------------------------------
FVRET1A04DSXTM  a--------c--------------------------------------------------
FVRET1A04DM4ZB  a--------a--------------------------------------------------
FVRET1A04DUO6H  g--------c--------------------------------------------------
FVRET1A04DOU7G  t--------a--------------------------------------------------
FVRET1A04DX812  c-----------------------------------------------------------
FVRET1A04DYYKX  ccacacgcttttca----------------------------------------------
FVRET1A04DQG0K  c-----------------------------------------------------------
FVRET1A04DYGEZ  c-----------------------------------------------------------
FVRET1A04DQT0X  c-----------------------------------------------------------
FVRET1A04DS6VN  c-----------------------------------------------------------
FVRET1A04DSRCQ  a-----------------------------------------------------------
FVRET1A04DOVVL  c-----------------------------------------------------------
FVRET1A04DX4B3  c-----------------------------------------------------------
FVRET1A04DYU41  c-----------------------------------------------------------
FVRET1A04DYGYH  c-----------------------------------------------------------
FVRET1A04DUHGQ  c-----------------------------------------------------------
FVRET1A04DPUE5  c-----------------------------------------------------------
FVRET1A04DPD7U  a-----------------------------------------------------------
FVRET1A04DWB7D  c-----------------------------------------------------------
FVRET1A04DXNK3  a-----------------------------------------------------------
FVRET1A04DOI17  c-----------------------------------------------------------
FVRET1A04DQ85M  t-----------------------------------------------------------
FVRET1A04DMI26  c-----------------------------------------------------------
FVRET1A04DWPPI  c-----------------------------------------------------------
FVRET1A04DYF04  c-----------------------------------------------------------
FVRET1A04DTY8S  ------------------------------------------------------------
FVRET1A04DM5DW  g-----------------------------------------------------------
FVRET1A04DO6BL  c-----------------------------------------------------------
FVRET1A04DSPYB  a-----------------------------------------------------------
FVRET1A04DUX45  a-----------------------------------------------------------
FVRET1A04DYSHR  a-----------------------------------------------------------
FVRET1A04DUA7O  ------------------------------------------------------------
FVRET1A04DT2IP  t-------atccat----------------------------------------------
FVRET1A04DVPN8  c-------aggtaa----------------------------------------------
FVRET1A04DXS7G  c---accccggtct----------------------------------------------
FVRET1A04DP79Y  c---atc-----------------------------------------------------
FVRET1A04DV3DQ  c---cat-----------------------------------------------------
FVRET1A04DRMLG  c---gcc-----------------------------------------------------
FVRET1A04DMY0R  c---gcc-----------------------------------------------------
FVRET1A04DTDM1  c-----------------------------------------------------------
FVRET1A04DNZRK  c-----------------------------------------------------------
FVRET1A04DXG1W  c-----------------------------------------------------------
FVRET1A04DRFUC  c-----------------------------------------------------------
FVRET1A04DOJSV  a-----------------------------------------------------------
FVRET1A04DSUOF  t-----------------------------------------------------------
FVRET1A04DYYXU  c-----------------------------------------------------------
FVRET1A04DR1OE  c-----a-----------------------------------------------------
FVRET1A04DPTT8  c-----acgacaca----------------------------------------------
FVRET1A04DOGX1  t-----accaacgg----------------------------------------------
FVRET1A04DZHMS  c-----acaaacag----------------------------------------------
FVRET1A04DPOVM  c-----------------------------------------------------------
FVRET1A04DTYWF  c-----aagcacct----------------------------------------------
FVRET1A04DT8C3  c------catacct----------------------------------------------
FVRET1A04DYO5E  c-----agtctcct----------------------------------------------
FVRET1A04DOMZB  c-----aaccccgt----------------------------------------------
FVRET1A04DZ00R  a-----acccttat----------------------------------------------
FVRET1A04DMGHT  ------caacagcc----------------------------------------------
FVRET1A04DXBQT  --------acagcc----------------------------------------------
FVRET1A04DM8BO  --------acagcc----------------------------------------------
FVRET1A04DNKQS  ------gaccactc----------------------------------------------
FVRET1A04DXEJO  gtagaaagccgca-----------------------------------------------
FVRET1A04DP8A1  -tagaaagccgca-----------------------------------------------
FVRET1A04DSKBR  ------ccccgcac----------------------------------------------
FVRET1A04DSHAG  --------cagca-----------------------------------------------
FVRET1A04DYO14  --------aacata----------------------------------------------
FVRET1A04DXM9V  --------aacata----------------------------------------------
FVRET1A04DU5AH  --------cacaat----------------------------------------------
FVRET1A04DZNSR  --------cacagc----------------------------------------------
FVRET1A04DTTSM  ------cacacagc----------------------------------------------
FVRET1A04DNWNT  ------cacacagc----------------------------------------------
FVRET1A04DYZK0  ------cacacagc----------------------------------------------
FVRET1A04DZOHK  -acccccacacagc----------------------------------------------
FVRET1A04DQEE9  --cattcttacagc----------------------------------------------
FVRET1A04DQKRK  ------------------------------------------------------------
FVRET1A04DUQYQ  ------------------------------------------------------------
FVRET1A04DPBYO  ------------------------------------------------------------
FVRET1A04DWC6U  ------------------------------------------------------------
FVRET1A04DMPG4  ------------------------------------------------------------
FVRET1A04DZEXS  ------------------------------------------------------------
FVRET1A04DSX7M  ------------------------------------------------------------
FVRET1A04DNK37  ------------------------------------------------------------
FVRET1A04DVZH8  caca-------c------------------------------------------------
FVRET1A04DTJAL  caca-------c------------------------------------------------
FVRET1A04DXZZ3  caca-------c------------------------------------------------
FVRET1A04DM4MS  caca-------c------------------------------------------------
FVRET1A04DS9AD  cacg-------c------------------------------------------------
FVRET1A04DOZH2  caca-------c------------------------------------------------
FVRET1A04DVJTB  cacattccacac------------------------------------------------
FVRET1A04DV8ZL  acatctccc--a------------------------------------------------
FVRET1A04DVMX0  acat-tccc--a------------------------------------------------
FVRET1A04DMSEN  gcccataac--c------------------------------------------------
FVRET1A04DWS8P  cccacaccg--c------------------------------------------------
FVRET1A04DZ0K5  ccattccaa--a------------------------------------------------
FVRET1A04DMVW8  cca-ccgac--a------------------------------------------------
FVRET1A04DXDXA  aacaacccgtcacc----------------------------------------------
FVRET1A04D0Y8U  cataacc-----------------------------------------------------
FVRET1A04DVQNA  cacgccatttcg------------------------------------------------
FVRET1A04DXQBD  caactcactt--------------------------------------------------
FVRET1A04DX2S1  c-----------------------------------------------------------
FVRET1A04DO8Q3  acacttaacgac------------------------------------------------
FVRET1A04DVDYM  tactcaacctca------------------------------------------------
FVRET1A04DS3VW  cacaggacccca------------------------------------------------
FVRET1A04DMPNM  ccaagtttcttc------------------------------------------------
FVRET1A04DPE12  ------------------------------------------------------------
FVRET1A04DPDZR  -cccc-------aa----------------------------------------------
FVRET1A04DMMMF  ------------------------------------------------------------
FVRET1A04DS7IR  -caga-------cg----------------------------------------------
FVRET1A04DV82L  -caac-------cg----------------------------------------------
FVRET1A04DQ5EX  -cacg-------------------------------------------------------
FVRET1A04DUXV1  -caca--taatcta----------------------------------------------
FVRET1A04DOFHV  -aacaacttaaccg----------------------------------------------
FVRET1A04DULAQ  -aatgcccctcgaa----------------------------------------------
FVRET1A04DTYKT  -agtctcaaccaat----------------------------------------------
FVRET1A04DOGJ7  -act--------------------------------------------------------
FVRET1A04DSBQ3  -a----cactcaat----------------------------------------------
FVRET1A04DT5YR  -catc-------------------------------------------------------
FVRET1A04DSKQP  ------------------------------------------------------------
FVRET1A04DSXVV  ------------------------------------------------------------
FVRET1A04DYDI4  -a----------------------------------------------------------
FVRET1A04DTOT2  ca-----------c----------------------------------------------
FVRET1A04DYDBI  ta----------------------------------------------------------
FVRET1A04DTCKU  ac-----------t----------------------------------------------
FVRET1A04DUBZ2  ca-----------a----------------------------------------------
FVRET1A04DR95C  cacgcgactacccc----------------------------------------------
FVRET1A04DP4X3  cg---------acc----------------------------------------------
FVRET1A04DWS0G  cg---------acc----------------------------------------------
FVRET1A04DUKKA  ---------gtccg----------------------------------------------
FVRET1A04DX6YP  cccagccccgtcca----------------------------------------------
FVRET1A04DSTWC  -------ccaccca----------------------------------------------
FVRET1A04DNHL0  -------ccaccca----------------------------------------------
FVRET1A04DUYUV  -------gcacacc----------------------------------------------
FVRET1A04DUU2G  ------------------------------------------------------------
FVRET1A04DNUTB  -------tcacatc----------------------------------------------
FVRET1A04DRRYD  ------------------------------------------------------------
FVRET1A04DXH84  -------acaccca----------------------------------------------
FVRET1A04DO8MB  -------gatcacg----------------------------------------------
FVRET1A04DX2QX  cacctcg------g----------------------------------------------
FVRET1A04DMPBV  cccacaaaaaggta----------------------------------------------
FVRET1A04DWIKL  accgaacacctccc----------------------------------------------
FVRET1A04D0PXB  accgaacacctccc----------------------------------------------
FVRET1A04DWJEV  accgaacacctccc----------------------------------------------
FVRET1A04DWOV3  accgaacacct-cc----------------------------------------------
FVRET1A04DMSYQ  cccaccgaact-------------------------------------------------
FVRET1A04DPA0Z  tcgcgacagta-------------------------------------------------
FVRET1A04DRKV6  aacaccatagcctc----------------------------------------------
FVRET1A04DXQCM  ccacatatttacac----------------------------------------------
FVRET1A04DVZVH  cc------tcacac----------------------------------------------
FVRET1A04DOCMV  -----cttccaaag----------------------------------------------
FVRET1A04DTUZ3  gcacgactaccatt----------------------------------------------
FVRET1A04DSQKN  gcacgactaccatt----------------------------------------------
FVRET1A04DYLXW  acagg---cccatt----------------------------------------------
FVRET1A04DXJSQ  aaccattagccata-----------------------------ttcc-------------
FVRET1A04DVGYQ  gacacccaactttt-----------------------------caat-------------
FVRET1A04DTG2F  ccccaacaacatac-----------------------------ccac-------------
FVRET1A04D0S2F  cacacctaacatag-----------------------------ctcc-------------
FVRET1A04DTMAK  cacacccaacatag-----------------------------ctcc-------------
FVRET1A04DX4MO  cacacccaacatag----------------------------------------------
FVRET1A04DYCZK  cacaaacacccaac-----------------------------ataa-------------
FVRET1A04DV29R  catccatccgaccc-----------------------------aacc-------------
FVRET1A04DUB56  cacccaacaactta-----------------------------tcgt-------------
FVRET1A04DWV3D  cacccaacaaacag-----------------------------ccct-------------
FVRET1A04D0MNM  aacacataacagac-----------------------------ccaa-------------
FVRET1A04DOYUV  gttcacccaaccct-----------------------------aata-------------
FVRET1A04DT1F4  gttcacccaaccct-----------------------------aata-------------
FVRET1A04DYDF5  ccacctattcgtaa-----------------------------ccca-------------
FVRET1A04DXBLR  acccttac-----a-----------------------------ccca-------------
FVRET1A04DSOI6  cacatactaacagg-----------------------------taac-------------
FVRET1A04DUOLD  caaccacccaatac-----------------------------ctca-------------
FVRET1A04DZH7U  taccac-cca--------------------------------------------------
FVRET1A04DRXWN  caccacncca--------------------------------------------------
FVRET1A04D0JOA  cacctatacaacga-----------------------------ctat-------------
FVRET1A04DP280  ca----------ga-----------------------------ccat-------------
FVRET1A04DMI4I  ca----------at-----------------------------ttag-------------
FVRET1A04DP6A8  agcggaacccaaca-----------------------------taac-------------
FVRET1A04DX3KN  agcaacaataaaga-----------------------------gtgc-------------
FVRET1A04DSHKF  tcacgaggcaatag-----------------------------tata-------------
FVRET1A04DXP5O  gcacccaacctcat-----------------------------atat-------------
FVRET1A04D0GE2  gcacccaacctcat-----------------------------atat-------------
FVRET1A04DTDKZ  gcacccaacctcat-----------------------------atat-------------
FVRET1A04DVJVQ  gcacccaacctcat-----------------------------atat-------------
FVRET1A04DWEZO  gcacccaacctcat-----------------------------atat-------------
FVRET1A04DU137  gcacccaacctcat-----------------------------atat-------------
FVRET1A04DYSNV  -cacccaacctcat-----------------------------atat-------------
FVRET1A04DMSJ6  -aatcccaacaagc-----------------------------tttt-------------
FVRET1A04DOJXM  -aacccaacctcat-----------------------------ccat-------------
FVRET1A04DP10V  -cacccaacattcc-----------------------------ttaa-------------
FVRET1A04DUFKF  ------acagttat-----------------------------ttta-------------
FVRET1A04DTV6L  atgcggcacgaacc-----------------------------actt-------------
FVRET1A04DX6R9  atgcggcacgaacc-----------------------------actt-------------
FVRET1A04DSA1T  atgcggcacgaacc-----------------------------actt-------------
FVRET1A04DM4N4  atgcggcacgaacc-----------------------------actt-------------
FVRET1A04DVBFR  atgcggcacgaacc-----------------------------actt-------------
FVRET1A04DRCTK  atgcggcacgaacc-----------------------------actt-------------
FVRET1A04DOMSS  ------ca----------------------------------------------------
FVRET1A04DXH9M  ------tgcgaacc-----------------------------acat-------------
FVRET1A04DT81S  ------tgcgaacc-----------------------------acat-------------
FVRET1A04DRHS4  ----ccctcaaacc-----------------------------------------catct
FVRET1A04DVAM0  ggacacctcaaatc-----------------------------gattaacgcgatcatct
FVRET1A04DMLRY  -----------------------------------------------------aacatct
FVRET1A04DULCB  -cacgctacctttc-----------------------------actt-------------
FVRET1A04DY1JG  -cacgctacctttc-----------------------------actt-------------
FVRET1A04DR31R  -cacgctacctttc-----------------------------actt-------------
FVRET1A04DUXU4  -cac-------tac-----------------------------atat-------------
FVRET1A04DVP4T  -caa-----cccac-----------------------------atat-------------
FVRET1A04DSZFB  -caa-----cccac-----------------------------acac-------------
FVRET1A04DR36S  -caa-----cccac-----------------------------acac-------------
FVRET1A04DQNMN  -ccc-----aatcc-----------------------------gtaa-------------
FVRET1A04DQQ4C  -catctaccacatc-----------------------------ttat-------------
FVRET1A04DMCWN  -cca--------------------------------------------------------
FVRET1A04DUK8N  aacctacgt---------------------------------------------------
FVRET1A04DOIZQ  cacaacaat---------------------------------------------------
FVRET1A04DXZOI  ttaccaaac---------------------------------------------------
FVRET1A04DO4T6  caccctgac---------------------------------------------------
FVRET1A04DMJFW  acaacccaacaacg-----------------------------gctt-------------
FVRET1A04DRURP  acaacccaacaacg-----------------------------gctt-------------
FVRET1A04DWADX  ccacgtcagccata-----------------------------ttca-------------
FVRET1A04DMS0H  ccacgtcagccata-----------------------------ttca-------------
FVRET1A04DVWEY  ccca------taac-----------------------------ccaa-------------
FVRET1A04DNZ2W  ccca------taac-----------------------------ccaa-------------
FVRET1A04DPZ6I  ccca------taac-----------------------------ccaa-------------
FVRET1A04DQ2Z2  ccca------taac-----------------------------ccaa-------------
FVRET1A04DSW9J  ccca------taac-----------------------------ccaa-------------
FVRET1A04DQNCI  ccca------taac-----------------------------ccaa-------------
FVRET1A04DZOBA  accacactcttaat-----------------------------tcat-------------
FVRET1A04DXG4Z  cacatcatcccgaa-----------------------------cctg-------------
FVRET1A04DXQY1  caccgcataaaacg-----------------------------cact-------------
FVRET1A04DNHAU  cac-ccctacattt----------------c-aac-------------------------
FVRET1A04DXOLF  cac-ccctacattt----------------c-aac-------------------------
FVRET1A04DX6VJ  ----ccctacatat----------------ctctc-------------------------
FVRET1A04DXRGC  cacgatcaagaggt----------------gaatc-------------------------
FVRET1A04DSLBZ  gcc-ctacaaatat----------------caaca-------------------------
FVRET1A04DMJKM  cacct-----aact----------------caataac-----------------------
FVRET1A04DQ28M  ccaca-----gact----------------caataact-cccat----------------
FVRET1A04DWDGY  cac---------------------------gaataata-ccact----------------
FVRET1A04DWI22  cacgtcctagtcct----------------caatcgcatcccat----------------
FVRET1A04DOSSR  -------------c----------------ctaacatactccaa----------------
FVRET1A04D0JKO  cacga-----aaac----------------atatcttactttaa----------------
FVRET1A04DMPZB  ------caaccttc----------------gcagctgaattatcttatcc----------
FVRET1A04DVMQQ  ------caaccttc----------------gcagctgaattatcttatcc----------
FVRET1A04DUO50  acacttcaacgaaa----------------tctccctatgtatcttaccc----------
FVRET1A04DTE8A  gccatttacc-----------------------------atatcttacac----------
FVRET1A04DZQ97  caactacaca-----------------------------acacattaatc----------
FVRET1A04DN0F5  c-------ca-----------------------------acacattaatc----------
FVRET1A04DVAPU  ccccc------------------------------tacacacactatattattacatttc
FVRET1A04DPAW1  cactc------------------------------gctacacacttttttaccattcatc
FVRET1A04DNZ2Q  cactc------------------------------gctacacacttttttaccattcatc
FVRET1A04DPNJQ  cactc------------------------------gctacacacttttttatcattcatc
FVRET1A04DR2N4  cactc------------------------------gctacacactttttattcattcatc
FVRET1A04DY8XG  cactc------------------------------gctacacacttttttattatccatc
FVRET1A04DU3AP  gaacc------------------------------atctca---tattcattcaaacatc
FVRET1A04DYD07  gaacc------------------------------atctca---tattcattcaaacatc
FVRET1A04DU0YT  gaacc------------------------------atctca---tattcattcaaacatc
FVRET1A04DO5G7  gccacctacagaac----------------aaatttccacacactttttt----------
FVRET1A04DPKPU  cacac------------------------------accaccgacgatatt---------c
FVRET1A04DUK3S  ca---------------------------------caacctacataataccatacagctt
FVRET1A04DNXEH  ag---------------------------------cggcacaaccatacagttacatctg
FVRET1A04DOV8Y  ca-ccacactcgta----------------cc---tactttatccata------------
FVRET1A04DZ64H  aacccacactcgaa----------------ttcaacactttatccagagtgacgcagcac
FVRET1A04DRVM0  tagcctt-ctatca----------------tctacctacctcatacttat----------
FVRET1A04DQ15U  ccctcat-aacaca----------------actttct-----atacttac----------
FVRET1A04DQS4J  atccatt-cacact----------------tacattt--gagcgaattat----------
FVRET1A04DXX1R  atacctt-caacct----------------caatcgt--ctattcgtcag----------
FVRET1A04DWAEK  caaccatccatacc----------------tacattt-----cggactat----------
FVRET1A04DTU0F  --agacc-----------------------------------------------------
FVRET1A04DZURJ  ccaaaaa-----------------------------------------------------
FVRET1A04DPOM1  cgtccacctatcta----------------------------------------------
FVRET1A04DW8SG  gccatac-----------------------------------------------------
FVRET1A04DWB5M  tgacgcaacccca-----------------------------------------------
FVRET1A04DWYC6  cccacgaattcgca----------------------------------------acatct
FVRET1A04DWC6C  cccacgaattcgca----------------------------------------acatc-
FVRET1A04DMO3J  -ggcaccgttcta-----------------------------------------------
FVRET1A04DVBDS  cggcaccgttcta-----------------------------------------------
FVRET1A04DRY3W  ataccggaaattat----------------------------------------ctgcct
FVRET1A04DTYZH  caccctacatattt----------------------------------------acgacc
FVRET1A04DUA3M  cacaaacacttta-----------------------------------------------
FVRET1A04DQCP4  cacaaacacttta-----------------------------------------------
FVRET1A04DN07R  -----accttctag----------------------------------------ccccca
FVRET1A04DOG67  catattccgtacat----------------------------------------acccca
FVRET1A04DVNV1  cgttatccct---g----------------------------------------accaca
FVRET1A04DS3ND  tccctacacctact----------------------------------------catat-
FVRET1A04DWU3W  ----tacacctcat----------------------------------------tagata
FVRET1A04DN292  cgcaatagccctca----------------------------------------cacct-
FVRET1A04DP7IE  aacacacgcctg------------------------------------------------
FVRET1A04DUD85  tacactacactc------------------------------------------------
FVRET1A04DOZCK  --------gcactc----------------------------------------atcata
FVRET1A04D1HZY  ca---------gtc----------------------------------------catccc
FVRET1A04DQF6R  ca---------gtc----------------------------------------catccc
FVRET1A04DWUHA  ca---------gtc----------------------------------------catccc
FVRET1A04DRUI4  ca---------gtc----------------------------------------catccc
FVRET1A04DS6XG  ca---------gtc----------------------------------------catccc
FVRET1A04DS82E  ca---------gtc----------------------------------------catccc
FVRET1A04DU35X  ca---------gtc----------------------------------------catccc
FVRET1A04DYYEZ  ca---------gtc----------------------------------------catccc
FVRET1A04DTQAF  ca---------gtc----------------------------------------catccc
FVRET1A04DWCBO  ca---------gtc----------------------------------------catccc
FVRET1A04DMJEF  ca---------gtc----------------------------------------catccc
FVRET1A04DOMVA  ca---------gtc----------------------------------------catccc
FVRET1A04DOI56  ca---------gtc----------------------------------------catccc
FVRET1A04DTPHZ  ca---------gtc----------------------------------------catccc
FVRET1A04DTLWA  ca---------gtc----------------------------------------catccc
FVRET1A04DM5GF  ca---------gtc----------------------------------------catccc
FVRET1A04DMOX2  ca---------gtc----------------------------------------catccc
FVRET1A04DU3N4  ca---------gtc----------------------------------------catccc
FVRET1A04DMY0X  ca---------gtc----------------------------------------catccc
FVRET1A04DOAIE  ca---------gtc----------------------------------------catccc
FVRET1A04DN50J  ca---------gtc----------------------------------------catccc
FVRET1A04DMPEH  ca---------gtc----------------------------------------catccc
FVRET1A04DU1WO  ca---------gtc----------------------------------------catccc
FVRET1A04DR17K  ca---------gtc----------------------------------------catccc
FVRET1A04DW04M  ca---------gtc----------------------------------------catccc
FVRET1A04DP4VC  ca---------gtc----------------------------------------catccc
FVRET1A04DX0SQ  ca---------gtc----------------------------------------tatccc
FVRET1A04DPA8C  ta---------gtc----------------------------------------catccc
FVRET1A04DO7SC  ca---------gtc----------------------------------------cacccc
FVRET1A04DXS7Y  ca---------gtc----------------------------------------catcct
FVRET1A04DUQN0  ca---------gtc----------------------------------------catccc
FVRET1A04DOCFZ  ca---------gtc----------------------------------------catccc
FVRET1A04DS6GH  ca---------gtc----------------------------------------catccc
FVRET1A04DS9FI  ca---------gtc----------------------------------------catccc
FVRET1A04DS84K  ca---------gtt----------------------------------------cattcc
FVRET1A04DVY3Q  ca---------gtc----------------------------------------cattcc
FVRET1A04DO8OX  -a---------gtc----------------------------------------catccc
FVRET1A04DR8OF  ca---------gtc----------------------------------------catccc
FVRET1A04DYJS9  ca---------gtc----------------------------------------catccc
FVRET1A04DTJ35  ca---------gtc----------------------------------------catccc
FVRET1A04DURCP  tacaccgaatcagc----------------------------------------catact
FVRET1A04DS210  ca----------------------------------------------------------
FVRET1A04DOIJP  ga----------------------------------------------------------
FVRET1A04DVWH0  atacact--tcctt----------------------------------------cacatc
FVRET1A04DT708  caaccctaaagccc----------------------------------------cccatc
FVRET1A04DUNOZ  ----ccggcacatc----------------------------------------------
FVRET1A04DY8LW  ccaaccgtcatntc----------------------------------------------
FVRET1A04DUOOT  -----------acc----------------------------------------------
FVRET1A04DWL5R  ctgacc-----act----------------------------------------------
FVRET1A04DY4N6  -------------t----------------------------------------------
FVRET1A04DZUV6  -------------c----------------------------------------------
FVRET1A04DWF2R  -----ca------c----------------------------------------------
FVRET1A04DNT7S  -----ca------c----------------------------------------------
FVRET1A04DW37O  -----ca------c----------------------------------------------
FVRET1A04DM8EH  -----c------------------------------------------------------
FVRET1A04DQGN2  -----gcacatacc----------------------------------------------
FVRET1A04DOYW0  -----gaaccga-c----------------------------------------------
FVRET1A04DU9Y7  --------gcctca----------------------------------------------
FVRET1A04DYFY8  ------------ta----------------------------------------------
FVRET1A04DN521  ------------ta----------------------------------------------
FVRET1A04DR1DB  ------------ta----------------------------------------------
FVRET1A04DML4I  ------------ta----------------------------------------------
FVRET1A04DOVF6  --------acatta----------------------------------------------
FVRET1A04DVT9T  cagacccgacctta----------------------------------------------
FVRET1A04D0MG3  ccgaccgccaaagc----------------------------------------------
FVRET1A04DW7OG  c------------a----------------------------------------------
FVRET1A04DMJMI  tacaatgccccc-a----------------------------------------------
FVRET1A04DYD2Y  caccagcttattct----------------------------------------------
FVRET1A04DVYWN  acccgttcgactca----------------------------------------------
FVRET1A04DQJ21  aatcagac-----c----------------------------------------------
FVRET1A04DM1S0  aaccattt-----c----------------------------------------------
FVRET1A04DYWPP  ----ctgt-----c----------------------------------------------
FVRET1A04DTG9C  tcccacca-----a----------------------------------------------
FVRET1A04DPLRT  acccacca-----a----------------------------------------------
FVRET1A04DXXV4  cctca--a-----c----------------------------------------------
FVRET1A04DRS9L  cccatacatccaca----------------------------------------------
FVRET1A04DYAJI  cccaacgacatcca----------------------------------------------
FVRET1A04D1LDL  cctaacctgttc------------------------------------------------
FVRET1A04DT2GN  ccatca------------------------------------------------------
FVRET1A04DT8R9  ccatca------------------------------------------------------
FVRET1A04D0JJZ  cccaaaattccggt----------------------------------------------
FVRET1A04DYFM3  aacg--------------------------------------------------------
FVRET1A04DWSSJ  aacg--------------------------------------------------------
FVRET1A04DMVMU  ca----------------------------------------------------------
FVRET1A04DND4Z  cccaataaacacac----------------------------------------------
FVRET1A04DTDIB  c--t--------------------------------------------------------
FVRET1A04DR7CU  caaa--------------------------------------------------------
FVRET1A04DZE6S  caaa--------------------------------------------------------
FVRET1A04DMIQE  caaa--------------------------------------------------------
FVRET1A04DOX9X  ttca--------------------------------------------------------
FVRET1A04DWII0  cgac--------------------------------------------------------
FVRET1A04DQP58  catc--------------------------------------------------------
FVRET1A04DRR3D  attc--------------------------------------------------------
FVRET1A04DOVT3  gc------acctca----------------------------------------------
FVRET1A04DTO54  ------------------------------------------------------------
FVRET1A04DSXJQ  caa-----cgcgaa----------------------------------------------
FVRET1A04DU1HT  cac-----cgccaa----------------------------------------------
FVRET1A04DZXTF  caa-----ctcgag----------------------------------------------
FVRET1A04DZ3MD  -cc-----tactc-----------------------------------------------
FVRET1A04DZ6VA  -aa-----catgct----------------------------------------------
FVRET1A04DZCHG  cagcacattccaac----------------------------------------------
FVRET1A04DMFSP  ca------cgcaaa----------------------------------------------
FVRET1A04DNKM5  aac-----caccat----------------------------------------------
FVRET1A04DZBF2  ----------cca-----------------------------------------------
FVRET1A04DMSKC  ----------taac----------------------------------------------
FVRET1A04DZHET  taccaaccagcctg----------------------------------------------
FVRET1A04DXEAT  ---caatctgc-------------------------------------------------
FVRET1A04DZH0M  ---caacagccccg----------------------------------------------
FVRET1A04DS6A2  ---gacacttacct----------------------------------------------
FVRET1A04DMCY9  ---cgcacttac------------------------------------------------
FVRET1A04DW2FT  cataatccaactgc----------------------------------------------
FVRET1A04DXRG6  gcgaagtaacctcg----------------------------------------------
FVRET1A04DUYRQ  gc--aataccgctc----------------------------------------------
FVRET1A04DSN0F  gc---aacatccaa----------------------------------------------
FVRET1A04DWBJA  gc---aacatccaa----------------------------------------------
FVRET1A04DTO4M  gc---aacatccaa----------------------------------------------
FVRET1A04DVA4R  gc---aacatccaa----------------------------------------------
FVRET1A04DRC47  gc---aacatccaa----------------------------------------------
FVRET1A04DV47O  gc---aacatccaa----------------------------------------------
FVRET1A04DVWSE  ca---catatacca----------------------------------------------
FVRET1A04DNTRF  cacttacacttctt----------------------------------------------
FVRET1A04DYM7S  aaacatgattccgg----------------------------------------------
FVRET1A04DM1LM  cagtaaacagtcca----------------------------------------------
FVRET1A04DVDF3  acactcaccgcttt----------------------------------------------
FVRET1A04DVG4Z  acacttaccgcttt----------------------------------------------
FVRET1A04DO5SV  ccacagactacact----------------------------------------------
FVRET1A04DUHOG  ccacagactacact----------------------------------------------
FVRET1A04DU99T  -cacagactgtact----------------------------------------------
FVRET1A04DUHU4  tcacgatacactta----------------------------------------------
FVRET1A04DUB8N  tactcgagtctaac----------------------------------------------
FVRET1A04DTJIN  ca-------atacc----------------------------------------------
FVRET1A04DWN4C  ------------------------------------------------------------
FVRET1A04DZD55  ------------------------------------------------------------
FVRET1A04DM73U  ------------------------------------------------------------
FVRET1A04DOCWW  ------------------------------------------------------------
FVRET1A04DXTBD  ------------------------------------------------------------
FVRET1A04DTVGF  ------------------------------------------------------------
FVRET1A04DWESL  ------------------------------------------------------------
FVRET1A04DQPPR  ------------------------------------------------------------
FVRET1A04D018M  ------------------------------------------------------------
FVRET1A04DO1XI  ------------------------------------------------------------
FVRET1A04DPH9W  ------------------------------------------------------------
FVRET1A04DOKBF  ------------------------------------------------------------
FVRET1A04DU7NZ  ------------------------------------------------------------
FVRET1A04DXHOM  ------------------------------------------------------------
FVRET1A04DV6T1  ------------------------------------------------------------
FVRET1A04DNJ7Y  ------------------------------------------------------------
FVRET1A04DU069  ------------------------------------------------------------
FVRET1A04DPR35  ------------------------------------------------------------
FVRET1A04DWGQP  ------------------------------------------------------------
FVRET1A04DRSOK  ------------------------------------------------------------
FVRET1A04DOF61  ------------------------------------------------------------
FVRET1A04DTGWE  ------------------------------------------------------------
FVRET1A04DXFFK  ------------------------------------------------------------
FVRET1A04DO7Z1  ------------------------------------------------------------
FVRET1A04DQVYF  ------------------------------------------------------------
FVRET1A04DTSZZ  ------------------------------------------------------------
FVRET1A04DTZBH  ------------------------------------------------------------
FVRET1A04DVJPU  ------------------------------------------------------------
FVRET1A04DQ63S  ------------------------------------------------------------
FVRET1A04DUHS7  ------------------------------------------------------------
FVRET1A04DT2ZM  ------------------------------------------------------------
FVRET1A04DPT91  ------------------------------------------------------------
FVRET1A04DL936  ------------------------------------------------------------
FVRET1A04DVPEI  ------------------------------------------------------------
FVRET1A04DSJMI  ------------------------------------------------------------
FVRET1A04DXQTC  ------------------------------------------------------------
FVRET1A04DYMOC  ------------------------------------------------------------
FVRET1A04DZOZV  ------------------------------------------------------------
FVRET1A04DT6J5  ------------------------------------------------------------
FVRET1A04DM8P2  ------------------------------------------------------------
FVRET1A04DPT4H  ------------------------------------------------------------
FVRET1A04DTSOF  ------------------------------------------------------------
FVRET1A04DTMCX  ------------------------------------------------------------
FVRET1A04DP6N4  ------------------------------------------------------------
FVRET1A04DUZ4D  -----------------------------------------------------gcactca
FVRET1A04DQAHC  -----------------------------------------------------gcactca
FVRET1A04DYFFI  -----------------------------------------------------gcactca
FVRET1A04DXW99  -----------------------------------------------------gcactca
FVRET1A04DQ211  -----------------------------------------------------gcactca
FVRET1A04DURM4  -----------------------------------------------------gcactca
FVRET1A04DRBH1  -----------------------------------------------------gcactca
FVRET1A04DYADO  -----------------------------------------------------gcactca
FVRET1A04DQJH1  -----------------------------------------------------gcactca
FVRET1A04DZ3I3  -----------------------------------------------------gcactca
FVRET1A04DZIPP  -----------------------------------------------------gcactca
FVRET1A04DTIYY  -----------------------------------------------------gcactca
FVRET1A04DSGVH  -----------------------------------------------------gcactca
FVRET1A04DY18N  -----------------------------------------------------gcactca
FVRET1A04DSFCL  -----------------------------------------------------gcactca
FVRET1A04DU6XX  -----------------------------------------------------gcactca
FVRET1A04DPNU1  -----------------------------------------------------gcactca
FVRET1A04DRK58  -----------------------------------------------------gcactca
FVRET1A04DX3LZ  -----------------------------------------------------gcactca
FVRET1A04DRBGP  -----------------------------------------------------gcactca
FVRET1A04DVGCU  -----------------------------------------------------gcactca
FVRET1A04DUKKS  -----------------------------------------------------gcactca
FVRET1A04DO8LC  -----------------------------------------------------gcactca
FVRET1A04DR8H8  -----------------------------------------------------gcactca
FVRET1A04DZ3V5  -----------------------------------------------------gcactca
FVRET1A04DQD67  -----------------------------------------------------gcactca
FVRET1A04DUO58  -----------------------------------------------------gcactca
FVRET1A04DWY00  -----------------------------------------------------gcactca
FVRET1A04DTAMT  -----------------------------------------------------gcactca
FVRET1A04DZKX8  -----------------------------------------------------gcactca
FVRET1A04DV60O  -----------------------------------------------------gcactca
FVRET1A04DXNHT  -----------------------------------------------------gcactca
FVRET1A04DZNZX  -----------------------------------------------------gcactca
FVRET1A04DQ9W6  -----------------------------------------------------gcactca
FVRET1A04DL9I8  -----------------------------------------------------gcactca
FVRET1A04DRBH4  -----------------------------------------------------gcactca
FVRET1A04DVFZA  -----------------------------------------------------gcactca
FVRET1A04DZNOT  -----------------------------------------------------gcactca
FVRET1A04DT5IT  -----------------------------------------------------gcactca
FVRET1A04DT8LV  -----------------------------------------------------gcactca
FVRET1A04DRRFN  -----------------------------------------------------gcactca
FVRET1A04DYFKS  -----------------------------------------------------gcactca
FVRET1A04DYOVU  -----------------------------------------------------tcactca
FVRET1A04DSTPO  -----------------------------------------------------gcactca
FVRET1A04DU1M8  -----------------------------------------------------gcactca
FVRET1A04DMF8K  -----------------------------------------------------gcactca
FVRET1A04DUB7Z  -----------------------------------------------------gcactca
FVRET1A04DX4OL  ------------------------------------------------------cactca
FVRET1A04DY5XK  ctacatccatctaa-----------atcctagctatccagagtgacgcagcacacactca
FVRET1A04DQXDR  ----------------------------------------------------ggcactca
FVRET1A04DX3OF  ------------------------------------------------------------
FVRET1A04DZEY4  ------------------------------------------------------------
FVRET1A04DTIRZ  ----------------------------------------------ccccctattcttaa
FVRET1A04DTMLT  ------------------------------------------------------------
FVRET1A04DOIQE  ------------------------------------------------------------
FVRET1A04DY8JG  ------------------------------------------------------------
FVRET1A04DU660  ------------------------------------------------------------
FVRET1A04DX299  ------------------------------------------------------------
FVRET1A04DS9SU  ------------------------------------------------------------
FVRET1A04DQIZX  ------------------------------------------------------------
FVRET1A04DW07Q  ------------------------------------------------------------
FVRET1A04DZ65O  ------------------------------------------------------------
FVRET1A04DUNJ0  ------------------------------------------------------------
FVRET1A04DOPEI  ------------------------------------------------------------
FVRET1A04DVPKA  ------------------------------------------------------------
FVRET1A04DOFG1  ------------------------------------------------------------
FVRET1A04DYJ33  ------------------------------------------------------------
FVRET1A04DTO2S  ------------------------------------------------------------
FVRET1A04DP71L  ------------------------------------------------------------
FVRET1A04DSLJ9  ------------------------------------------------------------
FVRET1A04DOYDC  ------------------------------------------------------------
FVRET1A04DUUJN  ------------------------------------------------------------
FVRET1A04DXBR2  ------------------------------------------------------------
FVRET1A04DT7XC  ------------------------------------------------------------
FVRET1A04DMYK7  ------------------------------------------------------------
FVRET1A04DOO2S  ------------------------------------------------------------
FVRET1A04DVG2T  ------------------------------------------------------------
FVRET1A04DR068  ------------------------------------------------------------
FVRET1A04DOMA7  ------------------------------------------------------------
FVRET1A04DWUI3  ------------------------------------------------------------
FVRET1A04DVSOH  ------------------------------------------------------------
FVRET1A04D0PUY  ------------------------------------------------------------
FVRET1A04DTO4S  ------------------------------------------------------------
FVRET1A04DXBHL  ------------------------------------------------------------
FVRET1A04DNWN8  ------------------------------------------------------------
FVRET1A04DYNH5  ------------------------------------------------------------
FVRET1A04DZE1L  ------------------------------------------------------------
FVRET1A04DUN2D  ------------------------------------------------------------
FVRET1A04DMI9X  ------------------------------------------------------------
FVRET1A04DPQ0C  ------------------------------------------------------------
FVRET1A04DP1D9  ------------------------------------------------------------
FVRET1A04DSAAS  ------------------------------------------------------------
FVRET1A04DOMUE  ------------------------------------------------------------
FVRET1A04DR4TR  ----------------------------------------------------cc------
FVRET1A04DRPYC  ----------------------------------------------------cc------
FVRET1A04DSKAO  ----------------------------------------------------cc------
FVRET1A04DMMPU  ----------------------------------------------------cc------
FVRET1A04DQJ0S  ----------------------------------------------------cc------
FVRET1A04DQGIE  ----------------------------------------------------cc------
FVRET1A04DS6YF  ----------------------------------------------------cc------
FVRET1A04DPQ2I  ----------------------------------------------------cc------
FVRET1A04DZLK2  ----------------------------------------------------cc------
FVRET1A04DTVTM  ----------------------------------------------------cc------
FVRET1A04DU34F  ----------------------------------------------------cc------
FVRET1A04DT8AD  ----------------------------------------------------cc------
FVRET1A04DXIAX  ----------------------------------------------------cc------
FVRET1A04DVASI  ----------------------------------------------------cc------
FVRET1A04DVG34  ----------------------------------------------------cc------
FVRET1A04DO1H4  ----------------------------------------------------cc------
FVRET1A04DNOC0  ----------------------------------------------------cc------
FVRET1A04D05MM  -----------------------------------------------------c------
FVRET1A04D1RMO  ----------------------------------------------------cc------
FVRET1A04DU7MT  ----------------------------------------------------ca------
FVRET1A04DRH0V  ----------------------------------------------------ca----aa
FVRET1A04DX6P3  ----------------------------------------------------ca----aa
FVRET1A04DSES1  ----------------------------------------------------ca----aa
FVRET1A04DSZXN  ----------------------------------------------------cc----ct
FVRET1A04DN6ZZ  ----------------------------------------------------cc----ct
FVRET1A04DO28A  ----------------------------------------------------ccccagaa
FVRET1A04DZHFY  ----------------------------------------------------ca-----t
FVRET1A04DUK4W  -----------------------------------------------------------a
FVRET1A04DPCQ3  -----------------------------------------------------------g
FVRET1A04DPNDG  ----------------------------------------------------ca-----c
FVRET1A04DM2E0  -----------------------------------------------------------a
FVRET1A04DP397  ------------------------------------------------------------
FVRET1A04DPXYP  ------------------------------------------------------------
FVRET1A04DPYF5  ----------------------------------------------------cata----
FVRET1A04DZH2Z  ----------------------------------------------------aaatc---
FVRET1A04DOOYP  ----------------------------------------------------a-------
FVRET1A04DY8WA  ----------------------------------------------------catcgaac
FVRET1A04DUCHF  ----------------------------------------------------catcgaac
FVRET1A04DX2YT  ----------------------------------------------------catcgaac
FVRET1A04DZXQ5  ----------------------------------------------------catcgaac
FVRET1A04DU0DX  ----------------------------------------------------catcgaac
FVRET1A04DP0HL  ----------------------------------------------------catcgaac
FVRET1A04DPHLC  ----------------------------------------------------cattgaac
FVRET1A04DP7IQ  ----------------------------------------------------tatcgaac
FVRET1A04DWOSZ  ----------------------------------------------------ac----a-
FVRET1A04DVKC1  ----------------------------------------------------tc----a-
FVRET1A04DSXUP  ----------------------------------------------------cc----a-
FVRET1A04DNEHS  ----------------------------------------------------ac----a-
FVRET1A04DWMLP  ----------------------------------------------------ac----aa
FVRET1A04DSNY9  ----------------------------------------------------cc----c-
FVRET1A04DY5LV  ----------------------------------------------------cc----c-
FVRET1A04D1EW6  ----------------------------------------------------ct------
FVRET1A04DPBYY  ----------------------------------------------------ct------
FVRET1A04DR7DI  ----------------------------------------------------ct------
FVRET1A04DYWCU  ----------------------------------------------------ct------
FVRET1A04DO78T  ----------------------------------------------------ct------
FVRET1A04DWVNG  ----------------------------------------------------ct------
FVRET1A04DPTWO  ----------------------------------------------------ct------
FVRET1A04DMI6G  ----------------------------------------------------ct------
FVRET1A04DWWHJ  ----------------------------------------------------ct------
FVRET1A04DTP8R  ----------------------------------------------------ct------
FVRET1A04DX55L  ----------------------------------------------------ct------
FVRET1A04D05QB  ----------------------------------------------------ct------
FVRET1A04DSD6R  ----------------------------------------------------ca------
FVRET1A04DSN7A  ----------------------------------------------------ca------
FVRET1A04DTI0G  ----------------------------------------------------ca------
FVRET1A04DOC4H  ----------------------------------------------------ca------
FVRET1A04DVYZY  ----------------------------------------------------ca------
FVRET1A04DUT4L  ----------------------------------------------------ca------
FVRET1A04DXMWZ  ----------------------------------------------------ca------
FVRET1A04DXP2O  ----------------------------------------------------ca------
FVRET1A04DUPG8  ----------------------------------------------------aa------
FVRET1A04DYR4C  ----------------------------------------------------gc------
FVRET1A04DNXQ3  ----------------------------------------------------gc------
FVRET1A04DSGK9  ----------------------------------------------------ca------
FVRET1A04DZBTO  ----------------------------------------------------ct------
FVRET1A04DUTWK  ------------------------------------------------------------
FVRET1A04DQ8LF  ----------------------------------------------------ac------
FVRET1A04DN3PM  ------------------------------------------------------------
FVRET1A04DQMQ2  ------------------------------------------------------------
FVRET1A04DWVWJ  ------------------------------------------------------------
FVRET1A04DVQQY  ------------------------------------------------------------
FVRET1A04DOWSC  ------------------------------------------------------------
FVRET1A04DWFQ2  ------------------------------------------------------------
FVRET1A04DO8AA  ------------------------------------------------------------
FVRET1A04DQSM0  ------------------------------------------------------------
FVRET1A04DMMGS  ------------------------------------------------------------
FVRET1A04DOII0  ------------------------------------------------------------
FVRET1A04DV6OW  ------------------------------------------------------------
FVRET1A04DVNE4  a---ca--acctac----------------------------------------------
FVRET1A04DW0RL  a---ca--acctac----------------------------------------------
FVRET1A04DZ0JC  gactcc--acctac----------------------------------------------
FVRET1A04DYVH1  caggccacgcattt----------------------------------------------
FVRET1A04DV9X0  ca------acctcg----------------------------------------------
FVRET1A04DXAB2  c------caaattg----------------------------------------------
FVRET1A04DOY9L  ccc----ctcacac----------------------------------------------
FVRET1A04DOIX4  aaccgatcacacac----------------------------------------------
FVRET1A04DTP4J  acaa---cacctcg----------------------------------------------
FVRET1A04DO2RB  acaa---cacctcg----------------------------------------------
FVRET1A04DPHBY  acaa---cacctcg----------------------------------------------
FVRET1A04DWL6F  acaa---cacctcg----------------------------------------------
FVRET1A04DV5OB  caca---cacgcac----------------------------------------------
FVRET1A04DV6CB  ------------------------------------------------------------
FVRET1A04DQPAR  ------------------------------------------------------------
FVRET1A04DRU63  ------------------------------------------------------------
FVRET1A04DTY6X  --------------------------at-----------acccacacttaatgc-ccctt
FVRET1A04D0MUT  --------------------------cc-----------acgaatacctcatgcacactt
FVRET1A04DPHOK  --------------------------cc-----------acacacttaatcttgcaaact
FVRET1A04DRCLU  --------------------------actactcatctttcagcacttaatctt-----ca
FVRET1A04DYP20  --------------------------at-----------ccatagactcatcttcgcttt
FVRET1A04DTOUK  --------------------------c------------acagccactcgaacta-ttgc
FVRET1A04DR08K  --------------------------c------------acagccactcgaacta-ttgc
FVRET1A04DYCQX  --------------------------c------------acagccactcgaacta-tcgc
FVRET1A04DUNTJ  --------------------------c------------acagccactcgaacta-tcgc
FVRET1A04DX6KV  --------------------------ct-----------acagccactcgaacta-ttgc
FVRET1A04DO7T1  --------------------------ta-----------accgacggaacaacta-tcct
FVRET1A04DN9QM  --------------------------at-----------accgtcaactaatctgcttcg
FVRET1A04DXUY1  --------------------------ct-----------tccacctatcctcgtacctac
FVRET1A04DRU9N  --------------------------a---------------gccctaagaacttataca
FVRET1A04DOCQK  --------------------------cc-----------acaaaccattactctatcact
FVRET1A04DZQ3B  --------------------------c---------------acatccgactctatcaca
FVRET1A04DZW88  --------------------------aa-----------catacgagattcaacattact
FVRET1A04DTMGG  --------------------------cc-----------tcttatactgattgagaagta
FVRET1A04DVP6J  --------------------------ccag-----------aaccctaca-caatact--
FVRET1A04DVWH5  --------------------------ccag-----------aaccctaca-caatact--
FVRET1A04DSXC8  --------------------------cctattc-----atcatacatact-ccatact--
FVRET1A04DXBXZ  --------------------------cctattc-----atcatacatact-ccatact--
FVRET1A04DRC95  --------------------------cctattc-----atcatacatact-ccatact--
FVRET1A04DP67Y  ------------------------------------------------ca-caatactac
FVRET1A04DV57M  ------------------------------------------------ca-caatactac
FVRET1A04DSQ79  --------------------------atatcaa-----caactccatacatcaatact--
FVRET1A04DWRYV  --------------------------atatcaa-----caactccatacatcaatact--
FVRET1A04DXNBS  --------------------------ctatcaatcgcttaactccatatttccgttct--
FVRET1A04DQQJ1  ---------------------------gtcccgccaacataaac-tcgctt---aact--
FVRET1A04DYY6B  --------------------------caactctccatcacatttatcgcttgtaaact--
FVRET1A04D1E1Z  --------------------------caactctccatcacattcatcgcttgtaaact--
FVRET1A04DU0XG  --------------------------cccac-----aaactatctacttc----------
FVRET1A04DMFXZ  --------------------------ccc--------gactatctactttacaaaaca--
FVRET1A04DWPEP  --------------------------gccacccttgtaactacaaacttt----------
FVRET1A04DVSPB  --------------------------a----------------caataacgcataaaagg
FVRET1A04DR5T8  --------------------------a----------------cctccacg---aaagag
FVRET1A04DVG16  --------------------------c----------------cct--acgcataaaata
FVRET1A04DOPB7  --------------------------g----------------------atcctcgt---
FVRET1A04DTVN8  --------------------------c----------------------aacctactgca
FVRET1A04D0MNG  --------------------------gtaagactctta------------------tcga
FVRET1A04DQ9RM  --------------------------cgaacactattacctaccgatttaaccgcttcga
FVRET1A04DRX61  --------------------------c------------ccagcgaggaatcatcttcta
FVRET1A04DZOAH  --------------------------a------------ccacgaatttcacctacgcta
FVRET1A04DRU7I  -----------------------------------------------------------c
FVRET1A04DWVID  -----------------------------------------------------------c
FVRET1A04DPQNP  -----------------------------------------------------------c
FVRET1A04DT8MI  -----------------------------------------------------------c
FVRET1A04DPOND  -----------------------------------------------------------c
FVRET1A04DRR07  -----------------------------------------------------------c
FVRET1A04DPZ0Z  -----------------------------------------------------------c
FVRET1A04DU8JF  -----------------------------------------------------------c
FVRET1A04DTSZK  -----------------------------------------------------------c
FVRET1A04DRYMT  -----------------------------------------------------------c
FVRET1A04DQEL3  -----------------------------------------------------------c
FVRET1A04DUXUG  -----------------------------------------------------------c
FVRET1A04DUPIZ  -----------------------------------------------------------c
FVRET1A04DT1VT  -----------------------------------------------------------c
FVRET1A04DXOU6  -----------------------------------------------------------c
FVRET1A04DYKHN  -----------------------------------------------------------c
FVRET1A04DPL4L  -----------------------------------------------------------c
FVRET1A04DT45Z  -----------------------------------------------------------c
FVRET1A04DZUWI  -----------------------------------------------------------c
FVRET1A04DOLW6  -----------------------------------------------------------c
FVRET1A04DUKSK  -----------------------------------------------------------c
FVRET1A04DZH9B  -----------------------------------------------------------c
FVRET1A04DQDQN  -----------------------------------------------------------c
FVRET1A04DR13I  -----------------------------------------------------------c
FVRET1A04DUIZQ  -----------------------------------------------------------c
FVRET1A04DNNAW  -----------------------------------------------------------c
FVRET1A04DQQIM  ------------------------------------------------------------
FVRET1A04DPQTZ  ------------------------------------------------------------
FVRET1A04DWZFM  ----------------catcatgaacaatctccaaactctatccagagtgacgcagcatc
FVRET1A04DYGZY  -----------------------------------------------------------c
FVRET1A04DNN4Z  -----------------------------------------------------------c
FVRET1A04DZKHY  --------------------------------------------------------caat
FVRET1A04DU9SM  ------------------------------------------------------------
FVRET1A04DWET8  ------------------------------------------------------------
FVRET1A04DR109  ------------------------------------------------------------
FVRET1A04DY8AD  ------------------------------------------------------------
FVRET1A04DXQDX  ------------------------------------------------------------
FVRET1A04DQ8SD  ------------------------------------------------------------
FVRET1A04DQC8Q  ------------------------------------------------------------
FVRET1A04DO5W6  ------------------------------------------------------------
FVRET1A04DS00K  ------------------------------------------------------------
FVRET1A04DVHBX  --------------------------------------------------c-----ata-
FVRET1A04DQTEG  --------------------------------------------------ccgcatcaa-
FVRET1A04DP0W0  --------------------------------------------------c---------
FVRET1A04DMJL4  ------------------------------------------------------catca-
FVRET1A04DZXDZ  --------------------------------------------------ggccgacta-
FVRET1A04DQYWI  ---------------------------------------------------------gc-
FVRET1A04DOLTO  --------------------------------------------------caccaaatcc
FVRET1A04DOU6W  --------------------------------------------------catt-----a
FVRET1A04DO83G  --------------------------------------------------gatccactat
FVRET1A04DPAVK  --------------------------------------------------caccgaacat
FVRET1A04DNBCU  --------------------------------------------------acccc-----
FVRET1A04DY1HB  ----------------------------------------------acg-----------
FVRET1A04DMGD3  ------------------------------------------------------------
FVRET1A04DPATR  ------------------------------------------------------------
FVRET1A04DVTE9  ------------------------------------------------------------
FVRET1A04DS3D3  ------------------------------------------------------------
FVRET1A04DQCL7  ------------------------------------------------------------
FVRET1A04DPUMR  ------------------------------------------------------------
FVRET1A04DULYL  ----------------------------------------------taa-----------
FVRET1A04DT5BN  ----------------------------------------------c-------------
FVRET1A04DN0FY  ----------------------------------------------c-------------
FVRET1A04DSM9V  ----------------------------------------------cat-----------
FVRET1A04DTO96  ----------------------------------------------ttc-----------
FVRET1A04DWPLV  ----------------------------------------------atcccgaatcgaca
FVRET1A04DTF15  ----------------------------------------------cca-----------
FVRET1A04DPTYC  ----------------------------------------------cca-----------
FVRET1A04DSYDJ  ----------------------------------------------cca-----------
FVRET1A04DM7S3  ----------------------------------------------cac---gcaattaa
FVRET1A04DYJA1  ----------------------------------------------gaacggacatcaaa
FVRET1A04DWL1W  ------------------------------------------------------------
FVRET1A04DQWT0  ------------------------------------------------------------
FVRET1A04DSLBK  ------------------------------------------------------------
FVRET1A04DZHHA  ------------------------------------------------------------
FVRET1A04DR304  ------------------------------------------------------------
FVRET1A04DV8FH  ------------------------------------------------------------
FVRET1A04DUO81  ------------------------------------------------------------
FVRET1A04DR19R  ------------------------------------------------------------
FVRET1A04DUEPH  ------------------------------------------------------------
FVRET1A04DTWDD  ------------------------------------------------------------
FVRET1A04DX5VP  -----------------------------------------------------------a
FVRET1A04DNKNZ  -----------------------------------------------------------a
FVRET1A04DV3EQ  -----------------------------------------------------------a
FVRET1A04DQZYZ  -----------------------------------------------------------c
FVRET1A04DQJL9  -----------------------------------------------------------c
FVRET1A04DZ3WQ  -----------------------------------------------------------c
FVRET1A04DRGE3  -----------------------------------------------------------c
FVRET1A04DR30A  -----------------------------------------------------------c
FVRET1A04DN7MH  ------------------------------------------------------------
FVRET1A04DT8DD  -----------------------------------------------------------c
FVRET1A04DOSYY  -----------------------------------------------------------g
FVRET1A04DXOZO  -----------------------------------------------------------g
FVRET1A04DX61P  -----------------------------------------------------------t
FVRET1A04DSQ1R  -----------------------------------------------------------c
FVRET1A04DT5IK  -----------------------------------------------------------c
FVRET1A04DV5II  -----------------------------------------------------------c
FVRET1A04DNKON  -----------------------------------------------------------c
FVRET1A04DUX6B  -----------------------------------------------------------c
FVRET1A04DR5X9  -----------------------------------------------------------c
FVRET1A04DQJ50  -----------------------------------------------------------c
FVRET1A04DRJI1  -----------------------------------------------------------c
FVRET1A04DZ3Q9  -----------------------------------------------------------g
FVRET1A04DV6AN  -----------------------------------------------------------c
FVRET1A04DR722  ------------------------------------------------------------
FVRET1A04DTPI2  ------------------------------------------------------------
FVRET1A04DS32J  ------------------------------------------------------------
FVRET1A04DNE7L  ------------------------------------------------------------
FVRET1A04DW19B  ------------------------------------------------------------
FVRET1A04D0GJ6  -----------------------------------------------------------g
FVRET1A04DUXAP  -----------------------------------------------------------a
FVRET1A04DMPEN  ------------------------------------------------------------
FVRET1A04DWTB3  ------------------------------------------------------------
FVRET1A04DQ92S  ------------------------------------------------------------
FVRET1A04DTMBG  ------------------------------------------------------------
FVRET1A04DZUZF  -----------------------------------------------------------c
FVRET1A04DU0IX  -----------------------------------------------------------c
FVRET1A04DU0KP  -----------------------------------------------------------c
FVRET1A04DRSAW  -----------------------------------------------------------c
FVRET1A04DX349  ------------------------------------------------------------
FVRET1A04DOPCV  -----------------------------------------------------------c
FVRET1A04DWTDW  -----------------------------------------------------------t
FVRET1A04DSAIY  -----------------------------------------------------------t
FVRET1A04DYWHB  -----------------------------------------------------------t
FVRET1A04DRBLG  -----------------------------------------------------------c
FVRET1A04DT4IX  ----------------------------------------------------------ag
FVRET1A04DVWTQ  --------------------------------------------------------ccga
FVRET1A04DVQH4  --------------------------------------------------------ccga
FVRET1A04DW3YS  ------------------------------------------------------------
FVRET1A04DUAS2  --------------------------------------------------------ccac
FVRET1A04DQGLX  --------------------------------------------------------cacg
FVRET1A04DRLJT  --------------------------------------------------------cccg
FVRET1A04DOS2K  ------------------------------------------------------------
FVRET1A04DVKI0  ------------------------------------------------------------
FVRET1A04DTAD9  ------------------------------------------------------------
FVRET1A04DM701  ---------------------------------------------------------cac
FVRET1A04DQQV5  --------------------------------------------------------ccac
FVRET1A04DPW4G  --------------------------------------------------------ccac
FVRET1A04DN3ZL  ------------------------------------------------------------
FVRET1A04DPEV5  -----------------------------------------------------------a
FVRET1A04DPK7N  -----------------------------------------------------------a
FVRET1A04DSUVN  -----------------------------------------------------------a
FVRET1A04DQFR2  --------------------------------------------------------atta
FVRET1A04DRHOU  --------------------------------------------------------cata
FVRET1A04DQ6GN  --------------------------------------------------------atgc
FVRET1A04DVPL8  --------------------------------------------------------atgc
FVRET1A04DSBWU  --------------------------------------------------------catt
FVRET1A04DUN6C  --------------------------------------------------------caac
FVRET1A04DYDY8  --------------------------------------------------------acac
FVRET1A04DWCC0  --------------------------------------------------------caag
FVRET1A04DQJYF  --------------------------------------------------------caca
FVRET1A04DP3B2  --------------------------------------------------------caca
FVRET1A04DNN64  --------------------------------------------------------caca
FVRET1A04DQ3Q2  --------------------------------------------------------caca
FVRET1A04DTVS7  --------------------------------------------------------c---
FVRET1A04DVV29  --------------------------------------------------------c---
FVRET1A04DMVB4  --------------------------------------------------------ncct
FVRET1A04DMC6Z  --------------------------------------------------------gttc
FVRET1A04DZLA9  ------------------------------------------------------------
FVRET1A04DN0EG  ------------------------------------------------------------
FVRET1A04DWSO7  ------------------------------------------------------------
FVRET1A04DRMGG  --------------------------------------------------------cgaa
FVRET1A04DVGRV  ----------------------------------------------------------ac
FVRET1A04DWP8I  ----------------------------------------------------------ac
FVRET1A04DUMCG  ----------------------------------------------------------cc
FVRET1A04DUKA8  --------------------------------------------------------ccac
FVRET1A04DX6K9  --------------------------------------------------------aact
FVRET1A04DP3W7  --------------------------------------------------------cac-
FVRET1A04DXHL0  --------------------------------------------------------agca
FVRET1A04DY1TI  --------------------------------------------------------caca
FVRET1A04DY5EX  --------------------------------------------------------catc
FVRET1A04DOV4K  --------------------------------------------------------gact
FVRET1A04DPUEZ  ------------------------------------------------------------
FVRET1A04DP4YW  ------------------------------------------------------------
FVRET1A04DX5XC  -------------------------------------------------------ccaga
FVRET1A04DUUJE  -------------------------------------------------------catac
FVRET1A04DZQZG  -------------------------------------------------------catac
FVRET1A04DV3FK  -------------------------------------------------------catac
FVRET1A04DOIQN  -------------------------------------------------------c--ac
FVRET1A04DT2KP  -------------------------------------------------------gacac
FVRET1A04DTSHS  -------------------------------------------------------atccc
FVRET1A04DNRGC  -------------------------------------------------------cacac
FVRET1A04DYZEZ  -------------------------------------------------------cacat
FVRET1A04DXHFR  -------------------------------------------------------gaacc
FVRET1A04DTU4W  -------------------------------------------------------cagcc
FVRET1A04DY1WU  -------------------------------------------------------catcc
FVRET1A04DZUGW  -------------------------------------------------------c----
FVRET1A04DWY7F  -------------------------------------------------------c----
FVRET1A04DYIJQ  -------------------------------------------------------c----
FVRET1A04DY4S3  -------------------------------------------------------c----
FVRET1A04DMZC7  -------------------------------------------------------c----
FVRET1A04DWRQ9  -------------------------------------------------------caacc
FVRET1A04D0DEH  -------------------------------------------------------gcacc
FVRET1A04DZH9N  -------------------------------------------------------gcacc
FVRET1A04DXNDS  -------------------------------------------------------gcacc
FVRET1A04DV5M5  -------------------------------------------------------cacac
FVRET1A04DMI5N  -------------------------------------------------------cacat
FVRET1A04DPA55  -------------------------------------------------------tacca
FVRET1A04D08MS  -------------------------------------------------------ca-tg
FVRET1A04DPTRO  -------------------------------------------------------gacac
FVRET1A04DRSTV  -------------------------------------------------------ctaac
FVRET1A04DU6ZV  -------------------------------------------------------ct-ac
FVRET1A04DYI8C  -------------------------------------------------------c--ac
FVRET1A04DPUWU  -------------------------------------------------------t--ac
FVRET1A04DQDGG  -------------------------------------------------------cttac
FVRET1A04DQNK5  ---------------------------------------------------------cca
FVRET1A04DYS4P  ---------------------------------------------------------cat
FVRET1A04DULJ1  ---------------------------------------------------------cta
FVRET1A04DRJQT  ---------------------------------------------------------aaa
FVRET1A04D0MTT  ---------------------------------------------------------aaa
FVRET1A04DOM31  ---------------------------------------------------------aaa
FVRET1A04DQP0F  ---------------------------------------------------------aaa
FVRET1A04DZHI3  -----------------------------------------------------------a
FVRET1A04D1EZC  -----------------------------------------------------------c
FVRET1A04DY9GD  -----------------------------------------------------------c
FVRET1A04DMPCU  -------------------------------------------------------gcaca
FVRET1A04DPE4Z  ----------------------------------------------------------aa
FVRET1A04DXX5K  -----------------------------------------------------------c
FVRET1A04DXALM  -------------------------------------------------------ggaac
FVRET1A04DP0NE  --------------------------------------------------------gacc
FVRET1A04DQBD3  --------------------------------------------------------caat
FVRET1A04DWYAL  --------------------------------------------------------caat
FVRET1A04DULVH  --------------------------------------------------------agac
FVRET1A04D0MO9  -------------------------------------------------------c----
FVRET1A04DX9LE  -------------------------------------------------------c----
FVRET1A04DVULF  -------------------------------------------------------cactt
FVRET1A04DWHZG  -------------------------------------------------------g----
FVRET1A04DWOAY  -------------------------------------------------------g----
FVRET1A04DPWUT  -------------------------------------------------------c----
FVRET1A04DY83V  -------------------------------------------------------a----
FVRET1A04DW5OP  -------------------------------------------------------c----
FVRET1A04DT5J0  ------------------------------------------------------------
FVRET1A04DU1Q3  -------------------------------------------------------ttact
FVRET1A04DQC2N  -------------------------------------------------------tacgg
FVRET1A04DMGJA  -------------------------------------------------------cct--
FVRET1A04DY5SU  -------------------------------------------------------cct--
FVRET1A04DT5BW  -------------------------------------------------------ctcac
FVRET1A04DOJJ9  ------------------------------------------------------------
FVRET1A04DQL6D  -----------------------------------------------------------c
FVRET1A04DUXGR  -------------------------------------------------------tcaac
FVRET1A04DQ55R  -------------------------------------------------------aacga
FVRET1A04DN3GD  -------------------------------------------------------cacat
FVRET1A04DSD2U  -------------------------------------------------------gcaac
FVRET1A04DSXDN  -------------------------------------------------------caccc
FVRET1A04DSIJK  -------------------------------------------------------gcaac
FVRET1A04DNJ8F  -------------------------------------------------------gcaac
FVRET1A04DSOU6  -------------------------------------------------------gcaac
FVRET1A04DXKGF  ------------------------------------------------------------
FVRET1A04DNU12  -------------------------------------------------------cacaa
FVRET1A04DL9W9  -------------------------------------------------------accat
FVRET1A04DW7AK  -------------------------------------------------------gacct
FVRET1A04DXRPY  -------------------------------------------------------agcca
FVRET1A04DRISQ  ----------------------------------------------------------at
FVRET1A04DTZNX  -------------------------------------------------------gccat
FVRET1A04DU7KI  -------------------------------------------------------gatta
FVRET1A04DQL3Q  -------------------------------------------------------ccaca
FVRET1A04DXZK2  -------------------------------------gg---c-----acgaacaaacaa
FVRET1A04DXABE  -------------------------------------gg---c-----acgaacaaacaa
FVRET1A04DXZLP  -------------------------------------gg---c-----acgaacaaacaa
FVRET1A04DNEFT  -------------------------------------gg---c-----acgaacaaacaa
FVRET1A04DVNPJ  -------------------------------------gg---c-----acgaacaaacaa
FVRET1A04DNZ8G  -------------------------------------gg---c-----acgaacaaacaa
FVRET1A04DO41C  -------------------------------------gg---c-----acgaacaaacaa
FVRET1A04DMI3U  -------------------------------------gg---c-----acgaacaaacaa
FVRET1A04DZ02R  -------------------------------------gg---c-----acgaacaaacaa
FVRET1A04DSOFI  --------------------------------------g---c-----acgaacaaacaa
FVRET1A04DXB1X  -------------------------------------gg---c-----acgaacaaacaa
FVRET1A04DW99X  ------------------------------------------c-----acgaacaaacaa
FVRET1A04DNEEN  ------------------------------------------c-----acgaacaaacaa
FVRET1A04DN6MN  -------------------------------------gggcac-----ggaacaaaacaa
FVRET1A04DVV6Z  ------------------------------------------c-----actaacaacaaa
FVRET1A04D02D4  ------------------------------------------c-----actaacaacaaa
FVRET1A04DVPVH  ------------------------------------------c-----actaacaacaaa
FVRET1A04DZ0B8  -------------------------------------cacaacccat-cagaccgaacaa
FVRET1A04DN9W2  -------------------------------------cacaacccat-cagaccgaacaa
FVRET1A04DUKBK  -------------------------------------cacaacccat-cagaccgaacaa
FVRET1A04DPYQA  -------------------------------------cacaacccat-cagaccgaacaa
FVRET1A04DSM6H  -------------------------------------cacaacccat-cagaccgaacaa
FVRET1A04DPQ65  -------------------------------------cacaacccat-cagaccgaacaa
FVRET1A04D08RN  -------------------------------------cacaacccat-cagaccgaacaa
FVRET1A04DOAD7  -------------------------------------cacaacccat-cagaccgaacaa
FVRET1A04DST4X  -------------------------------------cacaacccatccagaccgaacaa
FVRET1A04DU91D  -------------------------------------aca---cccaattcctataccat
FVRET1A04DQ5XZ  -------------------------------------ctcgcagcccttcactctccaac
FVRET1A04DOO1P  -------------------------------------cac---gcctaacaatttcatcg
FVRET1A04D0AA1  -------------------------------------cac---gcctaacaatttcatcg
FVRET1A04DUN7W  -------------------------------------cac---gcctaacaatttcatcg
FVRET1A04DSQPN  -------------------------------------ccc-aatcctcactctttcactc
FVRET1A04DZ9QS  -------------------------------------atcacaacaactcctattcatcc
FVRET1A04DYM6V  -------------------------------------atcacaacaactcctattcatcc
FVRET1A04DVAFH  -------------------------------------cataacattgcaacaacttctta
FVRET1A04DMPV3  -------------------------------------ccagaaacaattacattcttata
FVRET1A04DQK1G  -------------------------------------ccagaaacaatcacatccttata
FVRET1A04DRFZ9  -------------------------------------ccagaaacaatcacatccttata
FVRET1A04DTJ5Q  -------------------------------------ccagaaacaaccacatccttata
FVRET1A04DYOYN  ----------------------------------------aacctcgaaacatcctttaa
FVRET1A04DSGOP  ----------------------------------------aacctcgaaacatcctttaa
FVRET1A04DM4NG  -------------------------------------ccaaccgaacaactctcagactg
FVRET1A04DZW8R  -------------------------------------catcctacacagca---------
FVRET1A04DT8LP  -------------------------------------cccccatcaaacactagtactta
FVRET1A04DZH76  -------------------------------------cccccatcaaacactagtactta
FVRET1A04DW1G1  -------------------------------------cccccatcaaacactagtactta
FVRET1A04DNH9B  -------------------------------------cccccatcaaacactagtactta
FVRET1A04DX2UJ  -------------------------------------cccccattaaacactagtactta
FVRET1A04DYP53  -------------------------------------catacatccg--------ctcaa
FVRET1A04DQTON  -------------------------------------ctt---------------cacaa
FVRET1A04DVSYG  -------------------------------------ctt---------------cacaa
FVRET1A04DM5D6  -------------------------------------ctt---------------cacaa
FVRET1A04DPKNT  -------------------------------------ctt---------------cacaa
FVRET1A04DYAKZ  -------------------------------------ctt---------------cacaa
FVRET1A04DTAWZ  -------------------------------------ctt---------------cacaa
FVRET1A04DQKE4  -------------------------------------ctt---------------cacaa
FVRET1A04DM12I  -------------------------------------ccataactcgaacc------tcc
FVRET1A04DPIFT  -------------------------------------ccacgtcatgataa------tct
FVRET1A04DT75Y  -------------------------------------cacactctactcac------ttc
FVRET1A04DURE1  -------------------------------------caaaaccctct-ac------aac
FVRET1A04DV5YO  -------------------------------------caaaaccctct-ac------aac
FVRET1A04DM1EM  -------------------------------------caaaaccctct-ac------aac
FVRET1A04DZ339  -------------------------------------gacacttctacacacccaatcac
FVRET1A04DN2ZZ  -------------------------------------ccgaaccctatata------caa
FVRET1A04DWVT2  -------------------------------------g---atcccgcaacacctaacag
FVRET1A04DR46M  -------------------------------------ccacgtcaatcat-------tac
FVRET1A04DRH6X  -------------------------------------caaacaattctcgaccgcgcata
FVRET1A04DO8Q9  -------------------------------------accaaacatct------------
FVRET1A04DVS9Q  -------------------------------------accaaacatct------------
FVRET1A04DT5KI  -------------------------------------caaagtcatca------caccta
FVRET1A04DURGV  -------------------------------------ccga-cgcact------tatcat
FVRET1A04DYG03  -------------------------------------caga-ccactt------tatcta
FVRET1A04DURMV  -------------------------------------gaac------g------cacacc
FVRET1A04DZW9F  -------------------------------------gaac------g------cacacc
FVRET1A04DTQBO  -------------------------------------------------------acata
FVRET1A04DYSBO  -------------------------------------cggca-----------------c
FVRET1A04DTFIT  -------------------------------------cacaaattcataatcgcacattt
FVRET1A04DPE79  -------------------------------------acccatcatacatctcgcacaaa
FVRET1A04DX6HV  -------------------------------------cacgactctttacacccacatat
FVRET1A04DYZHC  -------------------------------------cacgactctttacacccacatat
FVRET1A04DTTRY  -----------------------------------------------aacacttacacct
FVRET1A04DR1LN  ------------------------------------------c-----------------
FVRET1A04DYVIW  ------------------------------------------ctaaccaactatacgcct
FVRET1A04DVQTF  ------------------------------------------c--acttaacttttccac
FVRET1A04DT25G  ------------------------------------------c----tcactttctcgct
FVRET1A04DQC0Q  ------------------------------------------------------------
FVRET1A04DQZ90  ------------------------------------------------------------
FVRET1A04DUX8Q  -------------------------------------gaa-----ttcttacaccaacct
FVRET1A04DTPP8  -------------------------------------caaacaattctactcaccaacct
FVRET1A04DRVFU  -------------------------------------cacgacctttcaactcgcaagaa
FVRET1A04DVPU0  -------------------------------------cacacatctc-------------
FVRET1A04DUIHH  -------------------------------------taacacatc---------tactc
FVRET1A04DR5J2  -------------------------------------acacccttccgatcatattactc
FVRET1A04D0JKI  -------------------------------------tacaggttctgacctaccttaat
FVRET1A04DTWEC  -------------------------------------gc---------acatacttacct
FVRET1A04DU1KZ  -------------------------------------ggcacaaacatgcataatatcct
FVRET1A04DOFLF  -------------------------------------ccaaccaatagacataatatcgt
FVRET1A04DO4IR  -------------------------------------gaccactttcataatcataactg
FVRET1A04DPAXO  -------------------------------------gtacagttgacctcttccgaacc
FVRET1A04DY703  -------------------------------------caatca-----------------
FVRET1A04DVI1J  -------------------------------------cccacatcataatcatacaattg
FVRET1A04DXZQT  -------------------------------------acgtactacataatatccaactc
FVRET1A04DTZOL  -------------------------------------ccgaacatctttatcataactca
FVRET1A04DVF1S  ------------------------------------------------aacatccactca
FVRET1A04DZ4G8  ------------------------------------------------aacatccactca
FVRET1A04DVMMK  ------------------------------------------------aacatccactca
FVRET1A04DVGA2  ------------------------------------------------aacatccactca
FVRET1A04D0GTE  ------------------------------------------------aacatccactca
FVRET1A04DQ48H  ------------------------------------------------aacatccactca
FVRET1A04DSNG7  ------------------------------------------------aacatccactca
FVRET1A04D10YO  ------------------------------------------------aacatccactca
FVRET1A04DW4UK  ------------------------------------------------aacatccactca
FVRET1A04DSJ7X  ------------------------------------------------aacatccactca
FVRET1A04DPLBA  ------------------------------------------------aacatccactca
FVRET1A04DXNZF  ------------------------------------------------aacatccactca
FVRET1A04DNNX4  ------------------------------------------------aacatccactca
FVRET1A04DRR1M  ------------------------------------------------aacatccactca
FVRET1A04DYF94  ------------------------------------------------aacatccactca
FVRET1A04DSWT7  ------------------------------------------------aacatccactca
FVRET1A04DUA9Q  ------------------------------------------------aacatccactca
FVRET1A04DVUNE  ------------------------------------------------aacatccactca
FVRET1A04DO2HL  ------------------------------------------------aacatccactca
FVRET1A04DUCAW  ------------------------------------------------aacatccactca
FVRET1A04DQ8V1  ------------------------------------------------aacatccactca
FVRET1A04DTCYG  ------------------------------------------------aacatccactca
FVRET1A04DM2I2  ------------------------------------------------aacatccactca
FVRET1A04DVA29  ------------------------------------------------aacatccactca
FVRET1A04DV50M  ------------------------------------------------aacatccactca
FVRET1A04DTU0X  ------------------------------------------------aacatccactca
FVRET1A04DWRWS  ------------------------------------------------aacatccactca
FVRET1A04DWIEI  ------------------------------------------------aacatccactca
FVRET1A04DR2NP  ------------------------------------------------aacatccactca
FVRET1A04DW1MO  ------------------------------------------------aacatccactca
FVRET1A04DQNX2  ------------------------------------------------aacatccactca
FVRET1A04DW2ET  ------------------------------------------------aacatccactca
FVRET1A04DTP60  ------------------------------------------------aacatccactca
FVRET1A04DPQ43  ------------------------------------------------aacatccactca
FVRET1A04DQ5TN  ------------------------------------------------aacatccactca
FVRET1A04DX6WJ  ------------------------------------------------aacatccactca
FVRET1A04DSDF4  ------------------------------------------------aacatccactca
FVRET1A04DY2RY  ------------------------------------------------aacatccactca
FVRET1A04DRAAM  ------------------------------------------------aacatccactca
FVRET1A04DXJ1T  ------------------------------------------------aacatccactca
FVRET1A04DZHR1  ------------------------------------------------aacatccactca
FVRET1A04DSLEZ  ------------------------------------------------aacatccactca
FVRET1A04DRY50  ------------------------------------------------aacatccactca
FVRET1A04DY2RP  ------------------------------------------------aacatccactca
FVRET1A04DN4AC  ------------------------------------------------aacatccactca
FVRET1A04DXK3C  ------------------------------------------------aacatccactca
FVRET1A04DTG3I  ------------------------------------------------aacatccactca
FVRET1A04DW015  ------------------------------------------------aacatccactca
FVRET1A04DTISE  ------------------------------------------------aacatccactca
FVRET1A04DW4FG  ------------------------------------------------aacatccactca
FVRET1A04DNXIS  ------------------------------------------------aacatccactca
FVRET1A04DXTJH  ------------------------------------------------aacatccactca
FVRET1A04DVC5W  ------------------------------------------------aacatccactca
FVRET1A04DN85K  ------------------------------------------------aacatccactca
FVRET1A04DW8RY  ------------------------------------------------aacatccactca
FVRET1A04DTLSA  ------------------------------------------------aacatccactca
FVRET1A04DYDSX  ------------------------------------------------aacatccactca
FVRET1A04DNUGA  ------------------------------------------------aacatccactca
FVRET1A04DMI1J  ------------------------------------------------aacatccactca
FVRET1A04DN2WF  ------------------------------------------------aacatccactca
FVRET1A04DP0CB  ------------------------------------------------aacatccactca
FVRET1A04DTV38  ------------------------------------------------aacattcactca
FVRET1A04DVWOJ  ------------------------------------------------aacattcactca
FVRET1A04DPZ2R  ------------------------------------------------aacattcactta
FVRET1A04DR0UL  ------------------------------------------------aacattcactca
FVRET1A04DV0A8  ------------------------------------------------aacatctactca
FVRET1A04DVEBV  ------------------------------------------------aacatctactca
FVRET1A04DVM3J  ------------------------------------------------aacatctactca
FVRET1A04DXM4U  ------------------------------------------------aacatccactca
FVRET1A04DMYZF  ------------------------------------------------aacatccactca
FVRET1A04DUK5T  ------------------------------------------------aacatccactca
FVRET1A04DNE21  ------------------------------------------------aacatccactca
FVRET1A04DQBJV  ------------------------------------------------aacattcactca
FVRET1A04D0YZ9  ------------------------------------------------aacatccactca
FVRET1A04DT9F7  ------------------------------------------------aacatccactcn
FVRET1A04DY53L  ------------------------------------------------aacatccactca
FVRET1A04DYI03  ------------------------------------------------aacatccactca
FVRET1A04DT13C  ------------------------------------------------aacatccactca
FVRET1A04DP4CV  -------------------------------------------------acatccactca
FVRET1A04DS2TE  -------------------------------------------------acatccactca
FVRET1A04DQNC6  -------------------------------------------------acatccactca
FVRET1A04DWCA0  -------------------------------------------------acatccactca
FVRET1A04DNN9F  --------------------------------------------------catccactca
FVRET1A04DWONH  ------------------------------------------------aacatccactca
FVRET1A04DTMMW  ------------------------------------------------aacattcactca
FVRET1A04DOOWE  ------------------------------------------------aacatccactca
FVRET1A04DVZWK  ------------------------------------------------aacatccactca
FVRET1A04DTTO3  ------------------------------------------------aacatccactca
FVRET1A04DZTXB  -------------------------------------cctcgcaattacacgctcactca
FVRET1A04DPRRI  -------------------------------------atccacattgcgacatatctcca
FVRET1A04DURPN  ---------------------------------------------------cgtcgacca
FVRET1A04DTYWX  ---------------------------------------------------cgtcgacca
FVRET1A04DS5X0  ---------------------------------------------------cgtcgacca
FVRET1A04DSZNV  ---------------------------------------------------cgtcgacca
FVRET1A04DUR9R  ---------------------------------------------------cgtcgacca
FVRET1A04DYCOL  ---------------------------------------------------cgccgacca
FVRET1A04DU9KJ  ---------------------------------------------------cgtcgacca
FVRET1A04DQW5N  ---------------------------------------------------accctatc-
FVRET1A04DQQAY  --------------------------------------cccacatctatatcatcaagct
FVRET1A04DUX4N  --------------------------------------cccacatctatatcatcaagct
FVRET1A04DQGW3  -------------------------------------ccccacatctatatcatcaagct
FVRET1A04DMMRA  -------------------------------------ccccacatctatattatcaagct
FVRET1A04DTM7G  -------------------------------------ccccacatttatatcatcaagct
FVRET1A04DWLNS  ---------------------------------------------------ccagaacca
FVRET1A04DQEJY  ---------------------------------------------------ccagaacca
FVRET1A04DN56X  ---------------------------------------------------cacgatcca
FVRET1A04DQ55C  ---------------------------------------------------cacgatcca
FVRET1A04DQ42K  ----------------------------------------------------acgatcca
FVRET1A04DSRE5  ----------------------------------------cacatttccat--------c
FVRET1A04DVQYK  ----------------------------------------cacg---acat--------c
FVRET1A04DW2I3  ----------------------------------------cacg---acat--------c
FVRET1A04DQDNB  ----------------------------------------gtc----------------c
FVRET1A04DSRLY  ----------------------------------------gaaccatctatcccagaccc
FVRET1A04DYPES  -------------------------------------------------------catac
FVRET1A04DVNEA  -----------------------------------------------------gtcagac
FVRET1A04DVZR9  -----------------------------------------------------tcacgac
FVRET1A04D0AQB  -----------------------------------------------------tcacgac
FVRET1A04DUQLJ  -------------------------------------cgt----------ccaccccgtc
FVRET1A04DWMRR  -------------------------------------ctc----------accaaccaat
FVRET1A04DVL7T  -------------------------------------ctc----------accaaccaat
FVRET1A04D0Y0L  -------------------------------------caa----------atacctaagc
FVRET1A04DL9NZ  -------------------------------------cac----------caacttccat
FVRET1A04DUNMO  -------------------------------------a------------gactttcacg
FVRET1A04DTSG4  -------------------------------------acat--------gtaccaccgaa
FVRET1A04DXDTV  -------------------------------------actc--------caacttccaaa
FVRET1A04DOF7A  -------------------------------------ccgc--------caataact-aa
FVRET1A04DOMIW  -------------------------------------ccgc--------caataact-aa
FVRET1A04DMU9K  -------------------------------------tatc--------gcacaata-a-
FVRET1A04DN0EV  -------------------------------------cacg--------actttact-at
FVRET1A04DL9LO  -------------------------------------acct--------aaccatct-cc
FVRET1A04DYPM7  -------------------------------------gccc--------cttacact-tc
FVRET1A04DVQJH  -------------------------------------atcc--------agcacttc-at
FVRET1A04DW7WE  -------------------------------------cact--------a-----ct-ta
FVRET1A04DRSBU  -------------------------------------cact--------a-----ct-ta
FVRET1A04DZHMB  -------------------------------------cact--------a-----ct-ta
FVRET1A04DPHZ2  -------------------------------------aatc--------actgccct-ta
FVRET1A04DNXZ0  -------------------------------------aatc--------actgccct-ta
FVRET1A04DMS1Y  -------------------------------------aacc--------aaacatca-ca
FVRET1A04DZXL0  -------------------------------------aacc--------aaacatta-ca
FVRET1A04DU3T9  -------------------------------------aggc--------ttacacct-aa
FVRET1A04DZN8Z  -------------------------------------attc--------ctacatcc-ta
FVRET1A04DVP1B  -------------------------------------acgc--------ccata-ct-ta
FVRET1A04DWBXF  -------------------------------------acgc--------ccata-ct-ta
FVRET1A04DRIHP  -------------------------------------cctc--------ccaacttc-ta
FVRET1A04DO1JN  -------------------------------------cctc--------ccaacttc-ta
FVRET1A04DSU3Q  -------------------------------------cnca--------a---ctcc-aa
FVRET1A04DPOBJ  -------------------------------------ccca--------acttctcc-aa
FVRET1A04DMZC1  -------------------------------------caaa--------cctactactta
FVRET1A04DVDPF  -------------------------------------caca--------cttacacc-ac
FVRET1A04DXKSB  -------------------------------------c------------aattcca-ct
FVRET1A04DXHF0  -------------------------------------tctg--------gcattcca-ct
FVRET1A04DVKL9  -------------------------------------ccct--------acacccac-ta
FVRET1A04DRS02  -------------------------------------acac--------cacttacc-at
FVRET1A04DWK3E  -------------------------------------acac--------cactactc---
FVRET1A04DWCQR  -------------------------------------ccac--------tacctaca-tc
FVRET1A04DVAKW  -------------------------------------ccac--------tacctaca-tc
FVRET1A04DYDZW  -------------------------------------ccac--------tacctaca-tc
FVRET1A04DUO1J  -------------------------------------ccac--------tacctaca-tc
FVRET1A04DNHGU  -------------------------------------ccac--------tacttaca-tc
FVRET1A04DN878  -------------------------------------acaa--------ttcccaat-ga
FVRET1A04DY6CD  --------------------------------------acc--------actactat---
FVRET1A04D0Y5G  -------------------------------------cacc--------actactat---
FVRET1A04DT2TS  -------------------------------------caacctcatcgtctt--------
FVRET1A04DPE9Y  -------------------------------------caacctcatcgtctt--------
FVRET1A04DNLHX  -------------------------------------caacttcatcgtctt--------
FVRET1A04DTY0U  -------------------------------------caaccttatcgtctt--------
FVRET1A04DNTSQ  -------------------------------------caaccatctcctcatatcgacta
FVRET1A04DXD62  -------------------------------------cagc-------actcatcgccta
FVRET1A04DX6U3  -------------------------------------caac-------ataccttattcg
FVRET1A04DTI59  -------------------------------------caac-------ataccttattcg
FVRET1A04D019M  -------------------------------------ttat-------accccattcgca
FVRET1A04DV45N  -------------------------------------caa-------------caca---
FVRET1A04D08JO  -------------------------------------caa-------------cnca---
FVRET1A04DRGIB  -------------------------------------caa-------------caca---
FVRET1A04DS4M7  -------------------------------------caa-------------caca---
FVRET1A04DX7HY  -------------------------------------caa-------------caca---
FVRET1A04DRZAV  -------------------------------------caa-------------caca---
FVRET1A04DV6GH  -------------------------------------caa-------------caca---
FVRET1A04DYJML  -------------------------------------caa-------------caca---
FVRET1A04DUDYR  -------------------------------------caa-------------caca---
FVRET1A04DSZUB  -------------------------------------caa-------------caca---
FVRET1A04DVAMN  -------------------------------------caa-------------caca---
FVRET1A04DY416  -------------------------------------caa-------------caca---
FVRET1A04DQGH5  -------------------------------------caa-------------caca---
FVRET1A04DNUG4  -------------------------------------caa-------------caca---
FVRET1A04DTV8K  -------------------------------------caa-------------caca---
FVRET1A04DPB4C  -------------------------------------caa-------------caca---
FVRET1A04DXZSN  -------------------------------------caa-------------caca---
FVRET1A04DTJT1  -------------------------------------caa-------------caca---
FVRET1A04DPYCB  -------------------------------------caa-------------caca---
FVRET1A04DWI7D  -------------------------------------caa-------------caca---
FVRET1A04DPKYB  -------------------------------------caa-------------caca---
FVRET1A04DN3Y8  -------------------------------------caa-------------caca---
FVRET1A04DQD8R  -------------------------------------caa-------------caca---
FVRET1A04DQNIC  -------------------------------------caa-------------caca---
FVRET1A04DU8FX  -------------------------------------caa-------------caca---
FVRET1A04DQQBV  -------------------------------------caa-------------caca---
FVRET1A04DVNDH  -------------------------------------caa-------------caca---
FVRET1A04DZXNP  -------------------------------------caa-------------caca---
FVRET1A04DWL63  -------------------------------------caa-------------caca---
FVRET1A04D0MS5  -------------------------------------caa-------------caca---
FVRET1A04DU9VQ  -------------------------------------caa-------------caca---
FVRET1A04D0DIH  -------------------------------------caa-------------caca---
FVRET1A04DZQ1I  -------------------------------------caa-------------caca---
FVRET1A04DTPR3  -------------------------------------caa-------------caca---
FVRET1A04DNKAK  -------------------------------------caa-------------caca---
FVRET1A04DZ96M  -------------------------------------caa-------------caca---
FVRET1A04DY1RP  -------------------------------------caa-------------caca---
FVRET1A04DZBYU  -------------------------------------caa-------------caca---
FVRET1A04DPT4B  -------------------------------------caa-------------caca---
FVRET1A04DX3C3  -------------------------------------caa-------------caca---
FVRET1A04DWLFG  -------------------------------------caa-------------caca---
FVRET1A04DTU8I  -------------------------------------caa-------------caca---
FVRET1A04DTMS9  -------------------------------------caa-------------caca---
FVRET1A04DMYLD  -------------------------------------caa-------------caca---
FVRET1A04DMJCY  -------------------------------------caa-------------caca---
FVRET1A04DSLA5  -------------------------------------caa-------------caca---
FVRET1A04DT55T  -------------------------------------caa-------------caca---
FVRET1A04DUXF3  -------------------------------------caa-------------caca---
FVRET1A04D0C3Z  -------------------------------------caa-------------caca---
FVRET1A04DWCR3  -------------------------------------caa-------------caca---
FVRET1A04DT4RH  -------------------------------------cga-------------caca---
FVRET1A04DZD4C  -------------------------------------caa-------------caca---
FVRET1A04DQFXC  -------------------------------------caa-------------caca---
FVRET1A04DT8UI  -------------------------------------caa-------------caca---
FVRET1A04DPZ6U  -------------------------------------caa-------------caca---
FVRET1A04DO2LK  -------------------------------------caa-------------caca---
FVRET1A04DW4A7  -------------------------------------caa-------------caca---
FVRET1A04DT4PC  -------------------------------------caa-------------caca---
FVRET1A04DR0N6  -------------------------------------caa-------------caca---
FVRET1A04DOZZL  -------------------------------------caa-------------caca---
FVRET1A04D1RGH  -------------------------------------caa-------------cacg---
FVRET1A04DVTUS  -------------------------------------caa-------------cacg---
FVRET1A04DW1A0  -------------------------------------caa-------------cacg---
FVRET1A04DPXRT  -------------------------------------caa-------------caca---
FVRET1A04DWYXA  -------------------------------------caa-------------caca---
FVRET1A04DVDIC  -------------------------------------caa-------------caca---
FVRET1A04DXAIU  -------------------------------------caa-------------caca---
FVRET1A04DWUIX  -------------------------------------caac------------caca---
FVRET1A04DX88T  -------------------------------------caa-------------caca---
FVRET1A04DREIE  -------------------------------------caa-------------caca---
FVRET1A04DZ6RK  -------------------------------------caa-------------cgca---
FVRET1A04D0MVT  -------------------------------------caa-------------caca---
FVRET1A04DOCDI  -------------------------------------aa--------------caca---
FVRET1A04DPA1D  -------------------------------------caa-------------caca---
FVRET1A04DUSKA  -------------------------------------caa-------------caca---
FVRET1A04DVA2U  -------------------------------------caa-------------caca---
FVRET1A04DNZ2K  -------------------------------------caa-------------caca---
FVRET1A04DUHNS  -------------------------------------caa-------------caca---
FVRET1A04DP09P  -------------------------------------caa-------------caca---
FVRET1A04DT4IF  -------------------------------------caa-------------caca---
FVRET1A04DTZQR  -------------------------------------caa-------------caca---
FVRET1A04DY8QC  -------------------------------------tac---------------ca---
FVRET1A04DZ4GL  ------------------------------------------------------------
FVRET1A04DV0F5  ------------------------------------------------------------
FVRET1A04DT7S2  -------------------------------------agag------------aacatct
FVRET1A04DWX5Z  -------------------------------------gaactcactataatcatgcataa
FVRET1A04DN22K  -------------------------------------gaactcactataatcatgcataa
FVRET1A04DTAW5  -------------------------------------aagacatatctcctcattcg---
FVRET1A04DT7W6  -------------------------------------gcacccttcaacttcatccctca
FVRET1A04DSAJD  -------------------------------------cacacttccaacttcacttcttg
FVRET1A04DSU5E  -------------------------------------cacacttccaacttcacttcttg
FVRET1A04DVGGE  -------------------------------------cactcatcaacttcatcagctca
FVRET1A04DYCO3  -------------------------------------caccgcgcggaaccatcattaac
FVRET1A04DP9IL  -------------------------------------caac---------atcgcttctt
FVRET1A04DNOCD  -------------------------------------tatccctactgacaatcgcatac
FVRET1A04DYM99  -------------------------------------tatccctactgacaatcgcatac
FVRET1A04DTM6B  -------------------------------------catattgcccaac-------tac
FVRET1A04DXMX4  -------------------------------------acacaacttacaactaatctcaa
FVRET1A04DYR36  -------------------------------------cacacctcacat----ttcactt
FVRET1A04DP1AV  -------------------------------------cacacctcacat----ttcactt
FVRET1A04DXP3E  -------------------------------------cacacctcacat----ttcactt
FVRET1A04DWVK9  -------------------------------------cacacctcacat----ttcactt
FVRET1A04DVS3D  -------------------------------------cacacctcacat----ttcactt
FVRET1A04DQGEL  -------------------------------------cacacctcacat----ttcactt
FVRET1A04DOO3D  -------------------------------------cacacctcacat----ttcactt
FVRET1A04DYWVX  -------------------------------------cacacctcacat----ttcactt
FVRET1A04DQSKD  -------------------------------------cacacctcacat----ttcactt
FVRET1A04DP7MH  -------------------------------------cacacctcacat----ttcactt
FVRET1A04DXZJF  -------------------------------------cacacctcacat----ttcactt
FVRET1A04DV8D5  -------------------------------------cacacctcacat----tttactt
FVRET1A04DMYBQ  -------------------------------------cacacctcacat----ttcactt
FVRET1A04DULKJ  -------------------------------------cacacctcacat----ttcactt
FVRET1A04DQI2W  -------------------------------------cacacctcacat----ttcactt
FVRET1A04DU0GE  -------------------------------------cacacctcacat----ttcactt
FVRET1A04DXAY7  -------------------------------------cacacctcacat----ttcactt
FVRET1A04DYU5C  -------------------------------------c---ccgcacct----atcaatt
FVRET1A04DQJOO  -------------------------------------c---ccgcacct----atcaatt
FVRET1A04DR484  -------------------------------------c---ccgcacct----atcaatt
FVRET1A04DV5RK  -------------------------------------catacacccgctcatatcc-tct
FVRET1A04DX55F  -------------------------------------catacacccgctcatatcc-tcc
FVRET1A04DUTS8  -------------------------------------catacacctgctcatatcc-tcc
FVRET1A04DWAG0  -------------------------------------catacacccgctcatatcc-tcc
FVRET1A04DRUKA  -------------------------------------catacacccgctcatatcc-tcc
FVRET1A04DUWYX  -------------------------------------catacacctgctcatatccttcc
FVRET1A04DOFD2  -------------------------------------gcaactacc-----tattcctct
FVRET1A04DQGIT  -------------------------------------g---------------ctcctct
FVRET1A04DYMVN  -------------------------------------ggcactcatnttcntta------
FVRET1A04DXALG  -------------------------------------cacaccctaga-----atcctct
FVRET1A04DZ0U1  -------------------------------------c-----------acaacacacta
FVRET1A04DZ66J  -------------------------------------c-----------acaacacacta
FVRET1A04DW1II  -------------------------------------ca----------actacattccc
FVRET1A04DURYH  -------------------------------------------------------cacaa
FVRET1A04DMSA6  -------------------------------------------------------tacaa
FVRET1A04DVYVC  -------------------------------------cc----------gacccgttaaa
FVRET1A04DWE5B  -------------------------------------ga----------acgacatcctc
FVRET1A04DXOGX  -------------------------------------ga----------acgacatcctc
FVRET1A04DVDEC  -------------------------------------cc----------ac------cct
FVRET1A04DVD4R  -------------------------------------------------ac------cct
FVRET1A04DU37X  -------------------------------------cccgaatagcctcctacactcac
FVRET1A04DWX6O  -------------------------------------cc--acccacttagtacacacct
FVRET1A04DVVTV  -------------------------------------ga----------cacactctcct
FVRET1A04DZ9QM  -------------------------------------gatgagtgg--------------
FVRET1A04DRURV  -------------------------------------cat---tga--------------
FVRET1A04DXAAX  -------------------------------------acacgcctcatagactacacatt
FVRET1A04DPXOY  -------------------------------------acacacctcatagactacatatt
FVRET1A04DYDKY  -------------------------------------acacacctcatagactacatatt
FVRET1A04DS3E6  -------------------------------------caccacc----atactttatatt
FVRET1A04DX283  -------------------------------------caccacc----atactttatatt
FVRET1A04DU0WM  -------------------------------------cacaaat-----agccatccata
FVRET1A04DN35L  -------------------------------------cacaaat-----agccattcata
FVRET1A04DUQLV  -------------------------------------cacaaat----aagccatccata
FVRET1A04DOSG2  -------------------------------------caca-ttacacatccacgttatt
FVRET1A04DMS4R  -------------------------------------caca-ttacacatccacgttatt
FVRET1A04D0V8J  -------------------------------------caca-ttacacatccacgttatt
FVRET1A04D0JDA  -------------------------------------caca-ttacacatccacgttatt
FVRET1A04DN852  -------------------------------------caca-ttacacattcacgttatt
FVRET1A04DX5V7  --------------------------------------aca-ttacacatccacgttatt
FVRET1A04DMFQN  -------------------------------------caca-ttacacatccacgttact
FVRET1A04DVC8V  -------------------------------------cacatttacacattcacgttatt
FVRET1A04DZ977  -------------------------------------gaaccccaaccactga---tctt
FVRET1A04DXXUX  -------------------------------------caaccatttacatcgactttttc
FVRET1A04DY78G  -------------------------------------catccccatttaccatcatttaa
FVRET1A04DY8JA  --------------------------------------------------caactaca-t
FVRET1A04DPN74  --------------------------------------------------caactaca-t
FVRET1A04DR696  --------------------------------------------------caactaca-t
FVRET1A04DU0MA  --------------------------------------------------caactaca-t
FVRET1A04DM5J7  --------------------------------------------------caactaca-t
FVRET1A04DPKLH  --------------------------------------------------caactaca-t
FVRET1A04DML81  --------------------------------------------------caactaca-t
FVRET1A04DMYPT  --------------------------------------------------caactaca-t
FVRET1A04DXBYB  --------------------------------------------------caactaca-t
FVRET1A04DTC0G  --------------------------------------------------caactaca-t
FVRET1A04DSAQL  --------------------------------------------------caactaca-t
FVRET1A04DVG6H  --------------------------------------------------caactaca-t
FVRET1A04DZHX6  --------------------------------------------------caactaca-t
FVRET1A04DOM9I  --------------------------------------------------caactaca-t
FVRET1A04DYGRB  --------------------------------------------------caactaca-t
FVRET1A04DOY2P  --------------------------------------------------caactaca--
FVRET1A04DVWLA  --------------------------------------------------caactaca--
FVRET1A04DO6BR  --------------------------------------------------caactaca--
FVRET1A04DZ3DT  --------------------------------------------------caactacatt
FVRET1A04DU9KP  --------------------------------------------------caactaca-t
FVRET1A04DUROK  --------------------------------------------------caactaca-t
FVRET1A04DMV52  --------------------------------------------------caactacatt
FVRET1A04DQGJQ  -------------------------------------acccctatcaacacatttacatt
FVRET1A04DWBSC  -------------------------------------acccctatcaacacatctacatt
FVRET1A04DVQRG  -------------------------------------a----accc----gaactacatt
FVRET1A04DTG7S  -------------------------------------a----accc----gaactacatt
FVRET1A04DNH7C  -------------------------------------a----accc----gaactacatt
FVRET1A04DN58L  -------------------------------------c----gcac-----ccttacata
FVRET1A04DQSIA  -------------------------------------ccacgcaac----ttcttacatt
FVRET1A04DMPQ5  ------------------------------------------catc----tacctacatt
FVRET1A04DSTJ6  -------------------------------------aacactacatttccaaatcctct
FVRET1A04DURO8  -------------------------------------acccacacatctactcactacat
FVRET1A04DX2YI  -------------------------------------acccacacatctactcactacat
FVRET1A04DNNGL  -------------------------------------acccacacatctactcactacat
FVRET1A04DOC1F  -------------------------------------cacgccaccaatatacactacat
FVRET1A04DVM02  -------------------------------------c-------------acactacat
FVRET1A04DND1R  -------------------------------------c-----------------tacat
FVRET1A04DXN8A  -------------------------------------cagccctta---------cattt
FVRET1A04DPU6A  -------------------------------------cagccctta---------cattt
FVRET1A04DYDQG  ------------------------------------------------------------
FVRET1A04DY4NI  ----------------------------------------caaccttatcgaa-------
FVRET1A04DWES9  ----------------------------------------acaaccaaactcc-------
FVRET1A04DP25S  ----------------------------------------ccccatggcatac-------
FVRET1A04DUR48  ----------------------------------------ggcatcttactcc-------
FVRET1A04D0JL0  ---------------------------------------------catcagct-------
FVRET1A04DNOH8  ---------------------------------------------catcagct-------
FVRET1A04DTF2T  -------------------------------------------------agtc-------
FVRET1A04DZEHC  ----------------------------------------caaccaaaccagc-------
FVRET1A04DXBHX  ----------------------------------------------atcagctcacatat
FVRET1A04DW4MH  ----------------------------------------ggacacatcagct-------
FVRET1A04DR774  ----------------------------------------gaccatttcggtt-------
FVRET1A04DOFNL  ----------------------------------------ca------------------
FVRET1A04DXBO7  ----------------------------------------ac------------------
FVRET1A04DMPXU  ----------------------------------------agcc----------------
FVRET1A04DP9IC  ----------------------------------------atcaagtc------------
FVRET1A04DZLDV  ----------------------------------------c-------------------
FVRET1A04DR4GC  ----------------------------------------c-------------------
FVRET1A04DP6XT  ----------------------------------------a-------------------
FVRET1A04DW1JL  ----------------------------------------c-------------------
FVRET1A04DXKW3  ----------------------------------------ccacaaactattc-------
FVRET1A04DVFYB  ------------------------------------------------------------
FVRET1A04DZT0R  ------------------------------------------------------------
FVRET1A04DZ3H3  ------------------------------------------------------------
FVRET1A04D08PC  ------------------------------------------------------------
FVRET1A04DTL6H  ------------------------------------------------------------
FVRET1A04DR4Z9  -------------------------------------------------------cggca
FVRET1A04D0CZN  -------------------------------------------------------cggca
FVRET1A04DTSQG  -------------------------------------------------------cacat
FVRET1A04DP3XM  -------------------------------------------------------cacat
FVRET1A04DUES5  -------------------------------------------------------cacat
FVRET1A04DR30Y  -------------------------------------------------------cacat
FVRET1A04DY4MU  -------------------------------------------------------cacat
FVRET1A04DPYUC  -------------------------------------------------------cacat
FVRET1A04DQGCL  -------------------------------------------------------cacgc
FVRET1A04D0V0N  -------------------------------------------------------cctct
FVRET1A04DXTIT  ------------------------------------------------------------
FVRET1A04DVTAS  ------------------------------------------------------------
FVRET1A04DYJRM  -------------------------------------------------------c----
FVRET1A04DPRTD  -------------------------------------------------------ccacc
FVRET1A04DUBNJ  -------------------------------------------------------catac
FVRET1A04DUA4F  -------------------------------------------------------acacg
FVRET1A04DOR1U  -------------------------------------------------------gcacg
FVRET1A04DVGDI  ------------------------------------------------------------
FVRET1A04DT2CY  --------------------------------------caagcca------cattcaacc
FVRET1A04DNERL  --------------------------------------cagtccacacctccattcaacc
FVRET1A04DSEYU  --------------------------------------ccctaca---tcccattcaacc
FVRET1A04DXBG2  ----------------------------------------gtacc---cttcattcaaca
FVRET1A04DNNIL  --------------------------------------g---------gcacattcaact
FVRET1A04DXAAL  --------------------------------------cattca----caaccgttacct
FVRET1A04DRH81  --------------------------------------cc--ca----caaccatcttag
FVRET1A04DXZ2Z  --------------------------------------ca--ca----caaccattttat
FVRET1A04DTSH7  --------------------------------------ca--ca----caaccattttat
FVRET1A04DYSBU  --------------------------------------ca--ca----caaccattttat
FVRET1A04DPQWG  --------------------------------------ca--ca----ttacgatctcat
FVRET1A04DR7Y7  --------------------------------------ca--ca----ttacgatctcat
FVRET1A04DWP9H  --------------------------------------ca--ca----ttacgatctcat
FVRET1A04DUHUA  --------------------------------------ca--tg----agaggccctagc
FVRET1A04DS7PD  --------------------------------------cacatt----caac---ctgtt
FVRET1A04DUONZ  --------------------------------------cagcca----cttcgca---ac
FVRET1A04DVEKV  --------------------------------------accaca----tttccca---ac
FVRET1A04DPQ5N  --------------------------------------acaaac----attcaac---tc
FVRET1A04DSAXN  --------------------------------------acacat----aattcaa---cc
FVRET1A04DRCMN  --------------------------------------tgccat----aatcaacanaac
FVRET1A04DL9JJ  --------------------------------------taccac----cttacaatattc
FVRET1A04DS2TW  --------------------------------------caacct-----------atacc
FVRET1A04D08HL  --------------------------------------caaccaatctcttgttaccaat
FVRET1A04DQA6B  -------------------------------------------------------ccaan
FVRET1A04DPLJF  -------------------------------------------------------cacac
FVRET1A04DVHIX  --------------------------------------------------------acac
FVRET1A04DNWTK  -------------------------------------------------------ctcac
FVRET1A04DXTWT  ----------------------------------------------------agacacat
FVRET1A04DPXQZ  ----------------------------------------------------agacacat
FVRET1A04DVJ1T  ----------------------------------------------------agacacat
FVRET1A04DQ81O  ----------------------------------------------------agacacat
FVRET1A04DR0U3  ----------------------------------------------------agacacat
FVRET1A04DWL0M  ----------------------------------------------------agacacat
FVRET1A04DPQJB  ----------------------------------------------------agacacat
FVRET1A04DRULL  ----------------------------------------------------agacacat
FVRET1A04DU1L5  ----------------------------------------------------agacacat
FVRET1A04DWSOJ  ----------------------------------------------------agacacat
FVRET1A04DTMRW  ----------------------------------------------------agacacat
FVRET1A04DODGQ  ----------------------------------------------------agacacat
FVRET1A04DL9NI  ----------------------------------------------------agacacat
FVRET1A04DQ81R  ----------------------------------------------------agacacat
FVRET1A04DNTQ3  ----------------------------------------------------agacacat
FVRET1A04DZW74  ----------------------------------------------------agacacat
FVRET1A04DXBZA  ----------------------------------------------------agacacat
FVRET1A04DU28E  ----------------------------------------------------agacacat
FVRET1A04DSV8G  ----------------------------------------------------agacacat
FVRET1A04DVNMF  ----------------------------------------------------agacacat
FVRET1A04DU6XF  ----------------------------------------------------agacacat
FVRET1A04DS3CL  ----------------------------------------------------agacac--
FVRET1A04DSE3U  ----------------------------------------------------agacacat
FVRET1A04DUA88  ----------------------------------------------------acccacat
FVRET1A04DS9IX  ----------------------------------------------------a-ccacac
FVRET1A04DU7IQ  -------------------------------------------------catacacatag
FVRET1A04DNWQX  -----------------------------------------------------tacgcac
FVRET1A04DQW3K  ----------------------------------------------------ttacgcac
FVRET1A04DXBCH  ------------------------------------------------------caacat
FVRET1A04DSQMT  ------------------------------------------------------caccgc
FVRET1A04DT4GX  ------------------------------------------------------cccact
FVRET1A04DOZL4  ------------------------------------------------------atacct
FVRET1A04DVPFZ  --------------------------------------gatcc-----ttcactgttaat
FVRET1A04DUKRK  -----------------------------------------cc---tacaaccttatttc
FVRET1A04DVF8J  -----------------------------------------cc---cacaaccttatttc
FVRET1A04DWYFB  -----------------------------------------cc---tacaacc-------
FVRET1A04DZNQA  --------------------------------------catcc---tacaaccttatcca
FVRET1A04DN579  --------------------------------------catcc---tacaaccttatcca
FVRET1A04DVZBI  ------------------------------------------------caacatcatctc
FVRET1A04DR5JW  ------------------------------------------------caacatcatctc
FVRET1A04DS6CN  ------------------------------------------------caacatcatctc
FVRET1A04DXX6T  ------------------------------------------------caacatcatctc
FVRET1A04DS9CZ  ------------------------------------------------caacatcatctc
FVRET1A04DTWEJ  ------------------------------------------------caacatcatctc
FVRET1A04DX03W  ------------------------------------------------caacattatctc
FVRET1A04DV2M1  --------------------------------------cacac---catactacacactc
FVRET1A04DMPF5  --------------------------------------cacac---cacacatctatttc
FVRET1A04DNX1W  --------------------------------------cacacactccctacaccatata
FVRET1A04DWUI9  --------------------------------------ctcga---cactacatccaatt
FVRET1A04DYQHX  --------------------------------------aacga---acctcacacccatt
FVRET1A04DRN4C  --------------------------------------gaacc---tcacaacacccatt
FVRET1A04DVWQA  --------------------------------------attca---catacacccggaat
FVRET1A04DU00B  -----------------------------------------------------------a
FVRET1A04DUIHN  --------------------------------------cacagaactttccataccattt
FVRET1A04DSRAL  ---------------------------------------acctcatctctcaacctacat
FVRET1A04DRI71  --------------------------------------tacctcatctctcaacctacat
FVRET1A04DUFQW  ------------------------------------------------------cagttc
FVRET1A04D0SOS  --------------------------------------gaaaacatcctttaacatactc
FVRET1A04DNTJ8  ----------------------------------------------------acatactc
FVRET1A04DUUU9  --------------------------------------------------caacatacct
FVRET1A04DTWRD  --------------------------------------------------caacatacct
FVRET1A04DM789  --------------------------------------------------caacatacct
FVRET1A04DYO43  --------------------------------------------------caacatacct
FVRET1A04DWEYV  --------------------------------------------------caacatacct
FVRET1A04DND47  --------------------------------------------------caacatcccc
FVRET1A04DS0B6  --------------------------------------------------caacatacct
FVRET1A04DPYCQ  --------------------------------------------------caccatactc
FVRET1A04DRJN0  --------------------------------------------ttacaaccacatacct
FVRET1A04DX0NH  ------------------------------------------cccatataatacctacac
FVRET1A04DYVWO  --------------------------------------cacgccttttcaatcgacacaa
FVRET1A04DYJUS  --------------------------------------ccaacctacacacacaacttta
FVRET1A04D0MKE  ---------------------------------------caacctcaacactacatcaat
FVRET1A04DZ3N1  --------------------------------------acaacattaccagacctacttt
FVRET1A04DV5R2  ------------------------------------------------------------
FVRET1A04DXK2F  ------------------------------------------------------------
FVRET1A04DRFIL  ------------------------------------------------------------
FVRET1A04DVZJ5  ------------------------------------------------------------
FVRET1A04DRIMP  ------------------------------------------------------------
FVRET1A04DNT5H  ------------------------------------------------------------
FVRET1A04DQKUL  ------------------------------------------------------------
FVRET1A04DTJHP  ------------------------------------------------------------
FVRET1A04DSJ90  ------------------------------------------------------------
FVRET1A04DPZY9  ------------------------------------------------------------
FVRET1A04DRLIQ  ------------------------------------------------------------
FVRET1A04DYYJ3  ------------------------------------------------------------
FVRET1A04DOI92  ------------------------------------------------------------
FVRET1A04DXWSW  ------------------------------------------------------------
FVRET1A04DPT8Y  ------------------------------------------------------------
FVRET1A04DWSAL  ------------------------------------------------------------
FVRET1A04DXAW5  ------------------------------------------------------------
FVRET1A04DMYOZ  ------------------------------------------------------------
FVRET1A04DR00D  ------------------------------------------------------------
FVRET1A04DNNQU  ------------------------------------------------------------
FVRET1A04D0MHW  ------------------------------------------------------------
FVRET1A04DQMK5  ------------------------------------------------------------
FVRET1A04DPFT0  ------------------------------------------------------------
FVRET1A04DVZQB  ------------------------------------------------------------
FVRET1A04DS80U  ------------------------------------------------------------
FVRET1A04DU30H  ------------------------------------------------------------
FVRET1A04DW35J  ------------------------------------------------------------
FVRET1A04DP3JT  ------------------------------------------------------------
FVRET1A04DQMHF  ------------------------------------------------------------
FVRET1A04DSAZW  ------------------------------------------------------------
FVRET1A04DPH0B  ------------------------------------------------------------
FVRET1A04DUT4F  ------------------------------------------------------------
FVRET1A04DV9BW  ------------------------------------------------------------
FVRET1A04DS2SF  ------------------------------------------------------------
FVRET1A04DPII2  ------------------------------------------------------------
FVRET1A04DM40M  ------------------------------------------------------------
FVRET1A04DVDR9  ------------------------------------------------------------
FVRET1A04DVHM3  ------------------------------------------------------------
FVRET1A04DR4X4  ------------------------------------------------------------
FVRET1A04DSGSO  ------------------------------------------------caaaccttaact
FVRET1A04DY5U6  ------------------------------------------------------------
FVRET1A04D0C18  ------------------------------------------------------------
FVRET1A04DP9XM  ------------------------------------------------------------
FVRET1A04DVWXG  ------------------------------------------------------------
FVRET1A04DWFAT  ------------------------------------------------------------
FVRET1A04DTP4U  ------------------------------------------------------------
FVRET1A04DO8U8  ----------------------------------------------------------aa
FVRET1A04DUXOL  ------------------------------------------------------------
FVRET1A04DURFJ  ------------------------------------------------------------
FVRET1A04DXXA9  ------------------------------------------------------------
FVRET1A04DUDZ9  ------------------------------------------------------------
FVRET1A04DMCWU  ------------------------------------------------------------
FVRET1A04DQTCM  ----------------------------------------------------------at
FVRET1A04DZ6WS  ----------------------------------------------------------gt
FVRET1A04DWBQ4  ------------------------------------------------------------
FVRET1A04DWH2M  ------------------------------------------------------------
FVRET1A04DTAH2  ------------------------------------------------------------
FVRET1A04DR4AP  ------------------------------------------------------------
FVRET1A04DT8GF  -------------------------gctattcaaccattaaccttatatccagagtgacg
FVRET1A04DSHLZ  -------------------------gctattcaaccatcaaccttatatccagagtgacg
FVRET1A04DWVJW  -------------------------gctattcaaccatcaaccttatatccagagtgacg
FVRET1A04DQVUF  ------------------------------------------------------------
FVRET1A04DY8O5  ------------------------------------------------------------
FVRET1A04DOLNV  ------------------------------------------------------------
FVRET1A04DYO7U  ------------------------------------------------------------
FVRET1A04DT4ZK  ------------------------------------------------------------
FVRET1A04DX6L7  ------------------------------------------------------------
FVRET1A04DTB57  ------------------------------------------------------------
FVRET1A04DO73T  ------------------------------------------------------------
FVRET1A04DM4RB  -------------------------------------------------------gaacg
FVRET1A04DZ92Q  -------------------------------------------------------gaacg
FVRET1A04DQVKV  -------------------------------------------------------catca
FVRET1A04DXDTD  -------------------------------------------------------catca
FVRET1A04DRBZQ  -------------------------------------------------------catca
FVRET1A04DMSYC  ------------------------------------------------------------
FVRET1A04DMIPC  -------------------------------------------------------caccg
FVRET1A04DU62P  -------------------------------------------------------catac
FVRET1A04DR18N  -------------------------------------------------------catac
FVRET1A04DVWGP  -------------------------------------------------------ctcac
FVRET1A04DZXJ0  -------------------------------------------------------catcc
FVRET1A04DNTYG  ------------------------------------------------------------
FVRET1A04DYWCH  ------------------------------------------------------------
FVRET1A04DUK68  --------------------------------------------------------atcc
FVRET1A04DMO0N  -------------------------------------------------------catcc
FVRET1A04DNARR  -------------------------------------------------------cacga
FVRET1A04DR4VP  -------------------------------------------------------catcc
FVRET1A04DTWV2  -------------------------------------------------------cgc--
FVRET1A04DOV7G  -------------------------------------------------------c----
FVRET1A04D1BOQ  --------------------------------------------------------caca
FVRET1A04DRSR3  --------------------------------------------------------cgga
FVRET1A04DQJ8K  --------------------------------------------------------ccca
FVRET1A04DZRN4  --------------------------------------------------------ccca
FVRET1A04DO4O2  ---------------------------------------------------------cca
FVRET1A04DSAG7  --------------------------------------------------------caca
FVRET1A04DT4HL  --------------------------------------------------------atca
FVRET1A04DQCOM  --------------------------------------------------------cgac
FVRET1A04DOFUV  --------------------------------------------------------caca
FVRET1A04DNDY9  --------------------------------------------------------cctt
FVRET1A04DSHZB  --------------------------------------------------------cctt
FVRET1A04DQCMD  --------------------------------------------------------ttca
FVRET1A04DXWJQ  -----------------------------------------------------------c
FVRET1A04DQEKM  --------------------------------------------------------gcca
FVRET1A04DXDLV  --------------------------------------------------------cacc
FVRET1A04DXT0B  --------------------------------------------------------cacc
FVRET1A04DYWD5  --------------------------------------------------------cacc
FVRET1A04DM8BI  --------------------------------------------------------cacc
FVRET1A04DRPEZ  --------------------------------------------------------cacc
FVRET1A04DQ6E0  --------------------------------------------------------cacc
FVRET1A04DNQ8X  --------------------------------------------------------cacc
FVRET1A04DQYUF  --------------------------------------------------------cacc
FVRET1A04DN3G9  --------------------------------------------------------cacc
FVRET1A04DUNZF  --------------------------------------------------------cacc
FVRET1A04DT57J  --------------------------------------------------------aacc
FVRET1A04DTPNO  --------------------------------------------------------caca
FVRET1A04DXE5E  --------------------------------------------------------ctcg
FVRET1A04DULNU  ------------------------------------------------------------
FVRET1A04DODLV  ------------------------------------------------------------
FVRET1A04DTLRN  ------------------------------------------------------------
FVRET1A04DMYTI  --------------------------------------------------------atac
FVRET1A04DO4K8  ------------------------------------------------------------
FVRET1A04DZLCW  ------------------------------------------------------------
FVRET1A04DSTHS  --------------------------------------------------------cgct
FVRET1A04DYIHQ  ------------------------------------------------------------
FVRET1A04DTON4  ------------------------------------------------------------
FVRET1A04DZFDC  ------------------------------------------------------------
FVRET1A04DRUHS  --------------------------------------------------------gaaa
FVRET1A04DZIVD  ------------------------------------------------------------
FVRET1A04DOWK5  ------------------------------------------------------------
FVRET1A04DOR4N  --------------------------------------------------------cgac
FVRET1A04DR8HT  --------------------------------------------------------cccg
FVRET1A04DW4H5  ---------------------------------------------------------cta
FVRET1A04DQZ7O  ---------------------------------------------------------cta
FVRET1A04DXHUK  ---------------------------------------------------------cta
FVRET1A04DXOV0  ---------------------------------------------------------ccg
FVRET1A04DXBRT  ---------------------------------------------------------ccg
FVRET1A04DPT9D  ---------------------------------------------------------gac
FVRET1A04DO117  ---------------------------------------------------------gac
FVRET1A04DTE89  ------------------------------------------caccattcttcacacaca
FVRET1A04DR5LD  ------------------------------------------------------cacaca
FVRET1A04DU42P  ------------------------------------------------------cacaca
FVRET1A04DNBQX  ------------------------------------------------------cacaca
FVRET1A04DW4WQ  -----------------------------------------------------gcacaca
FVRET1A04DWRV7  -------------------------------------------------------agaca
FVRET1A04DQPLG  ---------------------------------------------------------gct
FVRET1A04DW4U5  ------------------------------------------------------------
FVRET1A04DRBPQ  ------------------------------------------aaatgccataacccgcct
FVRET1A04DWX7C  ---------------------------------------------------------gca
FVRET1A04DNEAZ  ---------------------------------------------------------gca
FVRET1A04DQFX0  -------------------------------------------------acctcatcgca
FVRET1A04DV22L  -------------------------------------------------------cctag
FVRET1A04DTGNO  -------------------------------------------------------ccaca
FVRET1A04DXXPW  -------------------------------------------------------ccgct
FVRET1A04DPEGY  -------------------------------------------------------cccaa
FVRET1A04DZ6OG  --------------------------------------------------------ccac
FVRET1A04DZK89  ---------------------------------------------------------aac
FVRET1A04DYOT7  ---------------------------------------------------------cac
FVRET1A04DS86I  ---------------------------------------------------------cac
FVRET1A04DVV4L  ---------------------------------------------------------cac
FVRET1A04DQ9WI  ---------------------------------------------------------c--
FVRET1A04DPCAB  ----------------------------------------------------------ca
FVRET1A04DPQ5W  ----------------------------------------------------------ca
FVRET1A04DNT45  ----------------------------------------------------------ca
FVRET1A04DVZBO  ----------------------------------------------------------ca
FVRET1A04DYZIU  ----------------------------------------------------------ca
FVRET1A04DOMJC  ----------------------------------------------------------ca
FVRET1A04DSTNP  ----------------------------------------------------gcggagca
FVRET1A04DNKOT  ------------------------------------------------------------
FVRET1A04DU7Q4  ------------------------------------------------------------
FVRET1A04DYYT2  ------------------------------------------------------------
FVRET1A04DOX92  ------------------------------------------------------------
FVRET1A04DROSC  ------------------------------------------------------------
FVRET1A04DN3YG  ------------------------------------------------------------
FVRET1A04DTF0W  ------------------------------------------------------------
FVRET1A04DVI9M  ------------------------------------------------------------
FVRET1A04DYWD0  ------------------------------------------------------------
FVRET1A04DOB99  ------------------------------------------------------------
FVRET1A04DTMCE  ------------------------------------------------------------
FVRET1A04DSBRK  ------------------------------------------------------------
FVRET1A04DX37V  ------------------------------------------------------------
FVRET1A04DNWRL  ------------------------------------------------------------
FVRET1A04DWLDF  ------------------------------------------------------------
FVRET1A04DV26G  ------------------------------------------------------------
FVRET1A04DO8ZB  ------------------------------------------------------------
FVRET1A04DQZAC  ------------------------------------------------------------
FVRET1A04DSAGJ  ------------------------------------------------------------
FVRET1A04DZD7S  ------------------------------------------------------------
FVRET1A04DU91P  ------------------------------------------------------------
FVRET1A04DUXT1  ------------------------------------------------------------
FVRET1A04DXDGY  ----------------------------------------------------c-------
FVRET1A04DUUCI  ------------------------------------------------------------
FVRET1A04DRMC8  ------------------------------------------------------------
FVRET1A04DRVNB  ------------------------------------------------------------
FVRET1A04DTWBU  ------------------------------------------------------------
FVRET1A04DPA5N  ------------------------------------------------------------
FVRET1A04DR74N  ------------------------------------------------------------
FVRET1A04DTYQ4  ------------------------------------------------------------
FVRET1A04DPKFV  ------------------------------------------------------------
FVRET1A04DRFQM  ------------------------------------------------------------
FVRET1A04DQS2D  ------------------------------------------------------------
FVRET1A04DU08C  ------------------------------------------------------------
FVRET1A04DY1R7  ------------------------------------------------------------
FVRET1A04DXBQW  ----------------------------------------------------c-------
FVRET1A04DRB4M  ----------------------------------------------------c-------
FVRET1A04DZ0MH  ----------------------------------------------------c-------
FVRET1A04DWCRK  ----------------------------------------------------c-------
FVRET1A04DSG12  ----------------------------------------------------c-------
FVRET1A04DTF65  ----------------------------------------------------c-------
FVRET1A04DZRKL  ----------------------------------------------------catacatc
FVRET1A04DZHP7  ----------------------------------------------------c-------
FVRET1A04DP6U8  ------------------------------------------------------------
FVRET1A04DYIXG  ------------------------------------------------------------
FVRET1A04DW50C  ------------------------------------------------------------
FVRET1A04DYSBC  ------------------------------------------------------------
FVRET1A04DT4KW  ----------------------------------------------------cccgcata
FVRET1A04DVAAN  ----------------------------------------------------cccgcata
FVRET1A04DN3UO  ----------------------------------------------------cccgcata
FVRET1A04DS7D0  ----------------------------------------------------cccgcata
FVRET1A04DUT7W  ----------------------------------------------------cccgcata
FVRET1A04DU0KD  ----------------------------------------------------cccgcata
FVRET1A04DQPGN  ----------------------------------------------------cccgcata
FVRET1A04DSGGZ  ----------------------------------------------------cccgcata
FVRET1A04DPIW2  ----------------------------------------------------cccgcata
FVRET1A04DMYMT  ----------------------------------------------------cccgcata
FVRET1A04DY751  ----------------------------------------------------cccgcata
FVRET1A04DQSWG  ----------------------------------------------------cccccata
FVRET1A04DOMQ9  ----------------------------------------------------cccgcata
FVRET1A04D0JGI  ----------------------------------------------------cccgcata
FVRET1A04DPAVE  -----------------------------------------------------ccgcata
FVRET1A04DMPD0  ----------------------------------------------------taccctaa
FVRET1A04DNG96  ----------------------------------------------------ctactaca
FVRET1A04DXWHZ  ----------------------------------------------------ctactaca
FVRET1A04DX97P  ----------------------------------------------------acagcact
FVRET1A04DYGJB  ----------------------------------------------------acagcact
FVRET1A04DRUQE  ----------------------------------------------------gcacccac
FVRET1A04DQMFR  ----------------------------------------------------gcacccac
FVRET1A04D0F8W  ---------------------------------------------------------cac
FVRET1A04DYVFE  ------------------------------------------------------------
FVRET1A04DZN3C  ------------------------------------------------------------
FVRET1A04DT79J  ------------------------------------------------------------
FVRET1A04DXDXS  ----------------------------------------------------g------t
FVRET1A04DPE2E  ----------------------------------------------------g------t
FVRET1A04DWOI1  ------------------------------------------------------------
FVRET1A04DWE8N  ----------------------------------------------------cacaaatc
FVRET1A04DP6LA  ------------------------------------------------------------
FVRET1A04DOR2I  ----------------------------------------------------a-------
FVRET1A04DURZ5  ----------------------------------------------------a-------
FVRET1A04DMCJ7  ----------------------------------------------------a-------
FVRET1A04DSGGN  ----------------------------------------------------g-------
FVRET1A04DNOG2  ----------------------------------------------------g-------
FVRET1A04DM47G  ----------------------------------------------------agcacttc
FVRET1A04DXFB3  ----------------------------------------------------c-------
FVRET1A04DTQKU  ----------------------------------------------------c-------
FVRET1A04DTC2D  ------------------------------------------------------------
FVRET1A04DQKA7  ------------------------------------------------------------
FVRET1A04DS6R6  ------------------------------------------------------------
FVRET1A04DQDWN  ------------------------------------------------------------
FVRET1A04DUHIQ  ------------------------------------------------------------
FVRET1A04DRYM2  ------------------------------------------------------------
FVRET1A04DY1OH  ------------------------------------------------------------
FVRET1A04DQ508  ------------------------------------------------------------
FVRET1A04DOTDM  ------------------------------------------------------------
FVRET1A04DQQMT  ------------------------------------------------------------
FVRET1A04DXG7S  ------------------------------------------------------------
FVRET1A04DNTXD  ------------------------------------------------------------
FVRET1A04DM4OJ  ------------------------------------------------------------
FVRET1A04DUYJO  ------------------------------------------------------------
FVRET1A04D0V1Q  ------------------------------------------------------------
FVRET1A04DTSJ4  ------------------------------------------------------------
FVRET1A04DPKGO  ------------------------------------------------------------
FVRET1A04DPH05  ------------------------------------------------------------
FVRET1A04DS2KF  ------------------------------------------------------------
FVRET1A04DP917  ------------------------------------------------------------
FVRET1A04DQVSY  ------------------------------------------------------------
FVRET1A04DXKI8  ------------------------------------------------------------
FVRET1A04DWJVW  ------------------------------------------------------------
FVRET1A04DP94R  ------------------------------------------------------------
FVRET1A04DTV82  ------------------------------------------------------------
FVRET1A04DXP95  ------------------------------------------------------------
FVRET1A04DPE83  ------------------------------------------------------------
FVRET1A04DPNDV  ------------------------------------------------------------
FVRET1A04DRFFC  ------------------------------------------------------------
FVRET1A04DSPWT  ------------------------------------------------------------
FVRET1A04DR4A7  ------------------------------------------------------------
FVRET1A04DWEQM  ------------------------------------------ca-cttcacaacctcaat
FVRET1A04DQWFE  ------------------------------------------ca----cacaacctcaat
FVRET1A04DQWHP  ------------------------------------------ca----cacaacctcaat
FVRET1A04DSDV1  ------------------------------------------ca----cacaacctcaat
FVRET1A04DYJAM  ------------------------------------------ca----cacaacctcaat
FVRET1A04DT4TA  ------------------------------------------ca----cacaacctcaat
FVRET1A04DNZ3K  ------------------------------------------ca----cacaacctcaat
FVRET1A04DQKKR  ------------------------------------------ca----cacaacctcaat
FVRET1A04DYSFV  ------------------------------------------ca----cacaacctcaat
FVRET1A04DPNF1  ------------------------------------------ca----cacaacctcaat
FVRET1A04DMYD9  ------------------------------------------ca----cacaacctcaat
FVRET1A04DND6W  ------------------------------------------ca----cacaacctcaat
FVRET1A04DTVVN  ------------------------------------------ca----cacaacctcaat
FVRET1A04DU1KT  ------------------------------------------ca----cacaacctcaat
FVRET1A04DP28M  ------------------------------------------aa-ccataacccaacaat
FVRET1A04DNG8L  ------------------------------------------------cacaacctcaat
FVRET1A04DROQ1  ------------------------------------------------cacaacctcaat
FVRET1A04D0Y6I  ------------------------------------------------cacaaccttaat
FVRET1A04DQ5SZ  ------------------------------------------c-----caacctccgatc
FVRET1A04DP4LM  ------------------------------------------c-----caacctccgatc
FVRET1A04DXGX5  ------------------------------------------a-----cacaacctctac
FVRET1A04DTP40  ------------------------------------------a-----cacaacctctac
FVRET1A04DSQAI  ------------------------------------------a-----cacaacctccac
FVRET1A04DOASR  ------------------------------------------------caacctcactga
FVRET1A04DUEIF  ------------------------------------------------caacctcactga
FVRET1A04DQS51  ------------------------------------------------caacctcactga
FVRET1A04DWLB5  ------------------------------------------------caacctcactga
FVRET1A04D0ZD5  ------------------------------------------------caacctcactga
FVRET1A04DQCUV  ------------------------------------------------cagcctcactga
FVRET1A04DP77E  ------------------------------------------tagcctccaacactcaag
FVRET1A04DQZP6  ------------------------------------------ca------aacaatcgct
FVRET1A04DNT6B  ------------------------------------------acctcacaccaatccaa-
FVRET1A04DR8BR  ------------------------------------------------caccaatccaat
FVRET1A04DW4EY  ------------------------------------------------tcaaacgacaca
FVRET1A04DO8WM  ------------------------------------------ccagcatcatataacaca
FVRET1A04DSU35  ------------------------------------------aatccctt------caca
FVRET1A04DT5Z3  ------------------------------------------aatccaat-------ccc
FVRET1A04DWE78  ------------------------------------------gcaccgaa--gctccaca
FVRET1A04DYNCQ  ------------------------------------------gcaccgaa--gct-caca
FVRET1A04DS68T  ------------------------------------------gcaccgaa--gct-caca
FVRET1A04DS81W  ------------------------------------------gcaccgaa--gct-caca
FVRET1A04DZE1Q  ------------------------------------------cccaccac-------ttt
FVRET1A04DQEGZ  ------------------------------------------cacagact------cgct
FVRET1A04DX821  ------------------------------------------ccccatacgtacctttac
FVRET1A04DMPHA  ------------------------------------------cccaattattcaacatat
FVRET1A04DSHDP  ------------------------------------------gtccacca------acat
FVRET1A04DXXUR  ------------------------------------------gtccatca------acat
FVRET1A04DV7CJ  ------------------------------------------gtccacca------acat
FVRET1A04DPHX5  ------------------------------------------------------tcacct
FVRET1A04DP0K9  ------------------------------------------------------tcacct
FVRET1A04DRGKP  ------------------------------------------------------tcacct
FVRET1A04DVGCI  ------------------------------------------------------tcacct
FVRET1A04DT19Y  ------------------------------------------------------tnacct
FVRET1A04DYJLH  ------------------------------------------a-----------accttt
FVRET1A04DPI22  ------------------------------------------a-----------acatgc
FVRET1A04DXQ5W  ------------------------------------------c--aanacctt-------
FVRET1A04DSZ7N  ------------------------------------------catacaacc--------t
FVRET1A04DNHDK  ------------------------------------------c---caaccttnaccaat
FVRET1A04DZ63O  ------------------------------------------gggcctacacc------a
FVRET1A04DWSBO  ------------------------------------------caccctacacttcaatat
FVRET1A04DX00M  -----------------------------------------------tacaccaaaatgt
FVRET1A04DQKB7  ------------------------------------------cacgacctgttct-----
FVRET1A04DZ9Y6  ------------------------------------------aatc--------tcaccc
FVRET1A04DPRZH  ------------------------------------------caacatctctcttcaccc
FVRET1A04DQT13  ------------------------------------------caacatctctcttcaccc
FVRET1A04DVGWJ  ------------------------------------------g------acgaacacctt
FVRET1A04DPYES  ------------------------------------------c------a-------cct
FVRET1A04DYTB4  ------------------------------------------tgcccaatctatcacgct
FVRET1A04DO9G7  ------------------------------------------c-ccaaccttactatgtt
FVRET1A04DXREZ  ------------------------------------------c-----------------
FVRET1A04DMS2D  ------------------------------------------cca---------------
FVRET1A04DMMQR  ------------------------------------------cca---------------
FVRET1A04DXQVI  ------------------------------------------ctacaccctaaattggct
FVRET1A04DNQO9  ------------------------------------------cccaccctccac------
FVRET1A04DN61L  ------------------------------------------c-----------------
FVRET1A04DVZY6  ------------------------------------------ctacccataagca-caat
FVRET1A04DMJDY  -------------------------------------------cacat-catcca-caat
FVRET1A04DWLMK  -------------------------------------------cacat-catcca-caat
FVRET1A04DOOVL  ------------------------------------------ccactt-tattca-caat
FVRET1A04DOVWU  -----------------------------------------------------ca-caat
FVRET1A04DS25U  ------------------------------------------caccaatccgaaacctat
FVRET1A04DU713  ------------------------------------------catcatcgcatcatttat
FVRET1A04DZOQI  ------------------------------------------catcatcacatcatttat
FVRET1A04DYKCP  ------------------------------------------catcatcacatcatttat
FVRET1A04DQP6R  ------------------------------------------c--------aacagcccg
FVRET1A04DVJQ6  ------------------------------------------c--------aacagcccg
FVRET1A04DURGS  ------------------------------------------c--------aacagcccg
FVRET1A04DP9LE  ------------------------------------------c--------aacagcccg
FVRET1A04DU408  ------------------------------------------c--------aacagcccg
FVRET1A04DVPJX  ------------------------------------------c--------aacagcccg
FVRET1A04DV2SF  ------------------------------------------c--------aacagcccg
FVRET1A04DSOCA  ------------------------------------------t--------aacagcccg
FVRET1A04DN7HI  ---------------------------------------------------aacagcccg
FVRET1A04DNKHY  ------------------------------------------c--------atctctccg
FVRET1A04DPCGM  ------------------------------------------cccacattaattacttta
FVRET1A04DO5V9  ------------------------------------------------------------
FVRET1A04DSHBY  ------------------------------------------gaaccccacaca---att
FVRET1A04DSA0G  ------------------------------------------gaaccccacaca---att
FVRET1A04DXXTY  ------------------------------------------ga--cactttca---att
FVRET1A04DSS3U  ------------------------------------------cccaccataatatactgt
FVRET1A04DOCKE  ------------------------------------------------------------
FVRET1A04DUSQS  -----------------------------------------------------ggcacgc
FVRET1A04DV9DN  -----------------------------------------------------ggcacgc
FVRET1A04DUY2A  -----------------------------------------------------ggcacgc
FVRET1A04DXTA8  ------------------------------------------------------acatgc
FVRET1A04DVQV2  ------------------------------------------------------acatgc
FVRET1A04DXZMQ  ------------------------------------------------------acatgc
FVRET1A04D0I9F  ------------------------------------------------------acacgc
FVRET1A04DZQ3Z  ---------------------------------------------------catctacac
FVRET1A04DL9T5  ------------------------------------------acgttaataccatcacgc
FVRET1A04DWLXN  --------------------------------------------------caaccgacaa
FVRET1A04DOSWM  ------------------------------------------caacactcatcgcactac
FVRET1A04DZT13  ------------------------------------------caacactcatcgcactac
FVRET1A04DXKYR  ------------------------------------------caacactcatcgcactac
FVRET1A04DU7XD  ------------------------------------------------------gaccac
FVRET1A04DQFUW  ----------------------------------------------acagcccccactac
FVRET1A04DTLRH  ----------------------------------------------taagaacctagcac
FVRET1A04DTFFZ  ----------------------------------------------taagaacctagcac
FVRET1A04DT59J  --------------------------------------------cccaacctatatccgc
FVRET1A04DOGLJ  ----------------------------------------------cacctcattgcctc
FVRET1A04DV8DC  ------------------------------------------------------ca----
FVRET1A04DML2U  ------------------------------------------------------gc----
FVRET1A04DVWOY  ------------------------------------------------------aacgcc
FVRET1A04DSUDV  ------------------------------------------------------cattca
FVRET1A04DNUM0  ------------------------------------------------------cattca
FVRET1A04DSGR6  ------------------------------------------------------cattca
FVRET1A04DV2U0  ----------------------------------------------------------ca
FVRET1A04DVS90  ----------------------------------------------------------ca
FVRET1A04DOJGY  ----------------------------------------------------------ca
FVRET1A04DUUT6  ----------------------------------------------------------ca
FVRET1A04DY47S  ----------------------------------------------------------ca
FVRET1A04DNWSK  ----------------------------------------------------------ca
FVRET1A04DOVAU  ----------------------------------------------------------ca
FVRET1A04DSAKC  ----------------------------------------------------------ca
FVRET1A04DWVO4  ----------------------------------------------------------ca
FVRET1A04DXKCL  ----------------------------------------------------------ca
FVRET1A04DZEJO  -----------------------------------------------------------a
FVRET1A04DU0TY  ----------------------------------------------------------ca
FVRET1A04DYSD4  ----------------------------------------------------------ca
FVRET1A04DTX93  ----------------------------------------------------------ca
FVRET1A04DNZP8  ----------------------------------------------------------ca
FVRET1A04DO4V7  ----------------------------------------------------------gt
FVRET1A04DY4YP  ----------------------------------------------------------gt
FVRET1A04DP4I8  -----------------------------------------------------------a
FVRET1A04DPRD5  -----------------------------------------------------------a
FVRET1A04DQ94P  -----------------------------------------------------------a
FVRET1A04DVQ8R  -----------------------------------------------------------a
FVRET1A04DL9XQ  ----------------------------------------------------------ca
FVRET1A04DTU1F  ------------------------------------------------------------
FVRET1A04DWEM5  ----------------------------------------------------------ca
FVRET1A04D05IT  ----------------------------------------------------------ca
FVRET1A04DU305  ------------------------------------------------------------
FVRET1A04DSW41  ------------------------------------------------------------
FVRET1A04DTWFU  ------------------------------------------------------------
FVRET1A04D1EZR  ------------------------------------------------------------
FVRET1A04DZEN3  ------------------------------------------------------------
FVRET1A04DU4PG  ------------------------------------------------------------
FVRET1A04DXAVE  ------------------------------------------------------------
FVRET1A04DR1KQ  ------------------------------------------------------------
FVRET1A04DV5YV  -----------------------------------------------------------g
FVRET1A04DUBVZ  -----------------------------------------------------------a
FVRET1A04DTJEI  ------------------------------------------------------------
FVRET1A04DMVAD  ------------------------------------------------------------
FVRET1A04DRUWO  ------------------------------------------------------------
FVRET1A04DQSVS  ------------------------------------------------------------
FVRET1A04DTSEB  ------------------------------------------------------------
FVRET1A04DPK4F  ------------------------------------------------------------
FVRET1A04DPESA  ----------------------------------------------------------ca
FVRET1A04DNW4B  ----------------------------------------------------------ca
FVRET1A04DU9ZU  ----------------------------------------------------------ca
FVRET1A04DYTEQ  ----------------------------------------------------------gc
FVRET1A04DZBWP  ------------------------------------------------------------
FVRET1A04DUYAA  ------------------------------------------------------------
FVRET1A04DZLLB  ------------------------------------------------------------
FVRET1A04DVXBE  ------------------------------------------------------------
FVRET1A04DXWR2  ------------------------------------------------------------
FVRET1A04DWYHB  ------------------------------------------------------------
FVRET1A04DYPJB  ----------------------------------------------------------gt
FVRET1A04DWSPO  -----------------------------------------------------------c
FVRET1A04DN83O  ------------------------------------------------------------
FVRET1A04DW10X  ------------------------------------------------------------
FVRET1A04DOGIO  ------------------------------------------------------------
FVRET1A04DPUTW  ----------------------------------------------------------ca
FVRET1A04DPOIA  ----------------------------------------------------------ca
FVRET1A04DWIRD  ----------------------------------------------------------cc
FVRET1A04DU6TL  ----------------------------------------------------------cc
FVRET1A04DOG3T  -----------------------------------------------------------c
FVRET1A04DVQJC  ----------------------------------------------------------cc
FVRET1A04DO1L5  ----------------------------------------------------------ca
FVRET1A04DP7OC  ------------------------------------------------------------
FVRET1A04DVEO0  ------------------------------------------------------------
FVRET1A04DQY8U  ----------------------------------------------------------ac
FVRET1A04DOCB0  ----------------------------------------------------------c-
FVRET1A04DMFZM  ----------------------------------------------------------cc
FVRET1A04DUA8W  ----------------------------------------------------------aa
FVRET1A04DN6ZG  ----------------------------------------------------------ac
FVRET1A04DTX5Y  ------------------------------------------------------------
FVRET1A04DUKBQ  ------------------------------------------------------------
FVRET1A04DZQ06  ------------------------------------------------------------
FVRET1A04DNK19  ------------------------------------------------------------
FVRET1A04DSJ7F  ------------------------------------------------------------
FVRET1A04DM1H9  ------------------------------------------------------------
FVRET1A04DWIS3  ------------------------------------------------------------
FVRET1A04DYCB7  ------------------------------------------------------------
FVRET1A04DX0ZZ  ------------------------------------------------------------
FVRET1A04DW7KZ  ------------------------------------------------------------
FVRET1A04DNNOO  ------------------------------------------------------------
FVRET1A04DV5F7  ------------------------------------------------------------
FVRET1A04DQVMH  ------------------------------------------------------------
FVRET1A04DTDTC  ------------------------------------------------------------
FVRET1A04DXZKW  ------------------------------------------------------------
FVRET1A04DXYHN  ------------------------------------------------------------
FVRET1A04DNG2K  ------------------------------------------------------------
FVRET1A04DXH2M  ------------------------------------------------------------
FVRET1A04DVQL5  ------------------------------------------------------------
FVRET1A04DR00J  ------------------------------------------------------------
FVRET1A04DVHAG  ------------------------------------------------------------
FVRET1A04DSZ9K  ------------------------------------------------------------
FVRET1A04DYC97  ------------------------------------------------------------
FVRET1A04DSATC  ------------------------------------------------------------
FVRET1A04DVBFC  ------------------------------------------------------------
FVRET1A04DVV5T  ------------------------------------------------------------
FVRET1A04DX0KX  ------------------------------------------------------------
FVRET1A04DOILC  ------------------------------------------------------------
FVRET1A04DUKA2  -------------------------caaccg-----------atctcaataccctcatta
FVRET1A04DW7K5  -------------------------caaccg-----------atctcaataccctcatta
FVRET1A04DR7RD  -------------------------cacaccaaattagc-tcatttaaaccctatcatct
FVRET1A04DNNZS  -------------------------cacaccaaattagc-tcatttaaaccctatcatct
FVRET1A04DYDVK  -------------------------cacaccaaattagc-tcatttaaaccctatcatct
FVRET1A04DXNXI  -------------------------cacaccaaattagcttcatttaaaccctatcatct
FVRET1A04DR1FR  -------------------------cacacc-aattagc-tcatt--aaccctatcatct
FVRET1A04DNNR3  -------------------------cacaac-----tccctcatttcagcgttttatctt
FVRET1A04DN6AZ  -------------------------ccacaa-----cacgaaatttaatccacaccctca
FVRET1A04DU9JV  -------------------------cataaccgcttgcaca----tatacacctcattta
FVRET1A04DUXE3  -------------------------cataaccgcttgcaca----tatacacctc-ntta
FVRET1A04DRYOS  -------------------------cgacaccaactgctcaacatttgacccctcattta
FVRET1A04DV2U9  -------------------------cacctcatattgcaca----taaccgacttaactt
FVRET1A04DPXIH  -------------------------gaaccctcattatacagattgttgaaacatccact
FVRET1A04DVS36  -------------------------acaaccatcatatgcccaactttaaccctcattcc
FVRET1A04DVJPF  -------------------------cagcca-------taccaatctcaacgaatctcat
FVRET1A04DUIV9  -------------------------caacttatcttaacatacacaaagcattttcatta
FVRET1A04DN6C7  -------------------------cccacaccttaccactcttaacatttgattccctc
FVRET1A04DZBGE  -------------------------aaccctcatacatacacttaatcggatcgtcgcta
FVRET1A04DXS9W  -------------------------ca-------------------------acgnttac
FVRET1A04DN0VV  -------------------------catcaccatcgctttc-acagctacttacttatac
FVRET1A04DRIU0  -------------------------acctttaaacccattatattatttaccaaaac---
FVRET1A04DM8IG  -------------------------acaacattaccccaac---attttaccattactca
FVRET1A04DX26X  -------------------------acaacatnaccccaaccattttttaccattactca
FVRET1A04DWCMJ  -------------------------aacataccataataca---tatccattacccacct
FVRET1A04DV6A1  -------------------------aacataccataataca---tatccattacccacct
FVRET1A04DZKF5  -------------------------caattcgaaccaacca---ttaccatcattatctt
FVRET1A04D0PO6  -------------------------caattcgaaccaacca---ttactatcattatcct
FVRET1A04DXCA6  -------------------------gcctattcaacatcca---ttaccactttttcgtt
FVRET1A04DZHVD  -------------------------catccagactgcctcc---attacaacaacgccta
FVRET1A04DVAHN  -------------------------caacgaacattacctt---ccatcatttacaatat
FVRET1A04DTSJO  -------------------------ccactatatatccctg---gctctcatatcctcta
FVRET1A04DRS7O  -------------------------gaccgnaaaccnctttcacgactcacttatacttt
FVRET1A04DM4ST  -------------------------cacaacnctactgatc---ataccattac------
FVRET1A04DQWBW  -------------------------cattaccctcctcata---cttgcttttcaactac
FVRET1A04DV0IQ  -------------------------cacccgcattctcaga---tctaacttatactatt
FVRET1A04DXKZ8  -------------------------caaacc---------------acctcaatca----
FVRET1A04DXXHI  -------------------------caanaccttcttaacaccgttaccgctaccattac
FVRET1A04DQ5D3  -------------------------cat--cccacacaattccgtcacttaatcttcact
FVRET1A04DY2D2  -------------------------cat--cccacacaattccgtcacttaatcttcact
FVRET1A04DYFED  -------------------------cat--cccacacaattccgtcacttaatcttcact
FVRET1A04DS3SQ  -------------------------cat--tccacacaattccgtcacttaattttcact
FVRET1A04DYFS1  -------------------------aatgcactgcacaataatcttcatagaccgtcact
FVRET1A04DTFGT  -------------------------aatgcactgcacaataatcttcatagaccgtcact
FVRET1A04DSOHU  -------------------------cga--ccattaccattaacgtctaaactctcaact
FVRET1A04D05PW  -------------------------tattcaacgttaattaccaatccattcacaaattt
FVRET1A04DVFX6  -------------------------acacgac-----tattgaacattacctcataccct
FVRET1A04DULYS  -------------------------acacgac-----tagtgaacattacctcataccct
FVRET1A04DN9B4  -------------------------acagcaa-----ggagatttcccacactcctatca
FVRET1A04DSNQ4  -------------------------ctaccat-----ttgtcccacacactcgtttaccc
FVRET1A04DO4LP  -------------------------gtaccca-----cactaactatacttacttttcat
FVRET1A04DVM3D  -------------------------ccatagc-----acgcaaccctaccctatcatacc
FVRET1A04DXRC2  -------------------------ccattac----actttacctttaccaacccaatta
FVRET1A04D1BXR  -------------------------cgtccat----taacctccattacctgctagtacc
FVRET1A04DN3KH  -------------------------gcaaaccggcaaccccattattaccaacaact---
FVRET1A04DW3XM  -------------------------cctcgtcatcccacactc-----------------
FVRET1A04DOGEY  -------------------------cctcgtcatcccacactcgattattttttcatacc
FVRET1A04DYPIO  -------------------------aatcatcccaccacaccc-acgaacttttatcccg
FVRET1A04DV9AO  -------------------------cagcccctactctcacacgcgaaatttactgtcat
FVRET1A04DS39F  -------------------------ctaccaaccttctatcccatacacctcgtcgtcat
FVRET1A04DZ6KX  -------------------------caagaacactaacccgtcacttatacttccatagc
FVRET1A04DSKM3  -------------------------caagaacactaacccgtcacttatacttccatagc
FVRET1A04DM77S  -------------------------cacataccatcccagcacgatcttatttcaatcac
FVRET1A04DQ8P6  -------------------------cacttatggcaatcactaccttttatcaacgttac
FVRET1A04DY2KU  -------------------------tacacacaatttctattaaatattaac-------t
FVRET1A04DYCU9  ----------------------------------gttccgtcaaaaacccacacactctt
FVRET1A04DRMX4  -------------------------cacacgcaaccttattcagactactctgctcaaac
FVRET1A04DRS9Q  -------------------------cacacgcaaccttattcagactactctgctcaaac
FVRET1A04DP62T  -------------------------cacacacaaccttattcagactactctgctcaaac
FVRET1A04DPU1E  -------------------------cacacacaaccttattcagactactctgctcaaac
FVRET1A04DPUQV  -------------------------cacacacaaccttattcagactactctgctcaaac
FVRET1A04DTQRO  -------------------------cacacacaaccttattcagactactctgctcaaac
FVRET1A04DV5I0  -------------------------cacacacaaccttattcagactactctgctcaaac
FVRET1A04DWEQY  -------------------------cacacacaaccttatttagactactctgctcaaac
FVRET1A04DQF7L  -------------------------cacacacaaccttattcacactactctgctcaatc
FVRET1A04DYSTQ  --------------------------acacacaaccttattcagactactctgctcaaac
FVRET1A04DURUO  -------------------------a-cacaacctgctcataa-actttac-tcttctcg
FVRET1A04DU7C4  -------------------------a-cacaacctgctcataa-actttac-tctgctcg
FVRET1A04DULHW  -------------------------a-cacaacctgctcataa-actttac-tctgctcg
FVRET1A04DUXCW  -------------------------a-cacaacctgctcataa-actttac-tctgctcg
FVRET1A04DP30F  -------------------------a-cacaacctgctcataa-actttac-tctgctcg
FVRET1A04DV9EY  -------------------------a-cacaacctgctcataa-actttac-tctgctcg
FVRET1A04DZ6PA  -------------------------a-cacaacctgctcataa-actttac-tctgctcg
FVRET1A04DOYID  -------------------------a-cacaacctgctcanaa-actttac-tctgctcg
FVRET1A04DSXU7  -------------------------a-cacaacctgctcataa-actttac-tctgctcg
FVRET1A04DQXI2  -------------------------a-cacaacctgctcataa-actttac-tctgctcg
FVRET1A04DQPF6  -------------------------a-cacaacctgctcaaaa-actttac-tctgctcg
FVRET1A04DRVO5  -------------------------a-cacaacctgctcataa-actttac-tctgcttg
FVRET1A04DW4CJ  -------------------------a-cacaacctgctcataa-actttac-tctgcttg
FVRET1A04DYYBD  -------------------------a-cacaacccgctcataa-actttac-tctgctcg
FVRET1A04DTZKV  -------------------------a-cacaacctgctcataa-attttac-tctgctcg
FVRET1A04DPKFQ  -------------------------a-cacaacctgctcataa-actttat-tctgctcg
FVRET1A04DOM9O  -------------------------a-cacaacctgctcataa-actttac-tctgctcg
FVRET1A04DPRBC  -------------------------a-cacaacctgctcat-a-actttac-tctgctcg
FVRET1A04DYTMW  -------------------------a-cacaacctgctcataa-actttac-tctgctcg
FVRET1A04DZBS3  -------------------------accacaacctgctcataa-actctac-tctgctcg
FVRET1A04DPKZQ  -------------------------a-cacaacctgctcatta-actttacttctgctcg
FVRET1A04DR2HJ  -------------------------a-cacaacccgctcataaaactttactttgtctcg
FVRET1A04DTPBO  -------------------------c-aaccaactacacacaaaacaatcattt---cta
FVRET1A04DTIZ6  -------------------------c-aaccaactacacacaaaacaatcattt---cta
FVRET1A04DXKL1  -------------------------c-caccttatcgaaccaacatcttacacc---cta
FVRET1A04DN21Q  -------------------------c-caccttatcgaaccaacatcttacacc---ctg
FVRET1A04DP9K8  ----------------------------accccgtcgaaccaacatatacgtcg-caata
FVRET1A04DP0FM  ----------------------------a-ccaanccaactaccacataaattntcaatt
FVRET1A04D0MO3  ----------------------------a-ccaanccaactaccacataaattntcaatt
FVRET1A04DPA86  -----------------------------------cctcgaaccaacta-----------
FVRET1A04DXLMC  -------------------------c-ataacctaccacgaaccaacaaagtaa---gga
FVRET1A04DRR6M  -------------------------------acacccctactctcataacactgaacttt
FVRET1A04DV3GD  -------------------------------acacccctactctcataacactgaacttc
FVRET1A04DOM6H  ---------------------------------------------cacaaactcaatttt
FVRET1A04DV0HF  ---------------------------------------------cacaaactcaatttt
FVRET1A04DVP0H  -------------------------------ccacctattacct-gaataactcacttta
FVRET1A04DWYNZ  -------------------------caatacctacttaatcctcagaataactcactctt
FVRET1A04DVPD6  -------------------------gcacatgac----ctatc--------atccatatc
FVRET1A04DZ08G  -------------------------cacttctacacttctatc--------ttccatatc
FVRET1A04DM1FX  -------------------------caacnc--------------------cnccattac
FVRET1A04DPYRD  -------------------------a-------------------------actcaaatc
FVRET1A04DMO1V  -------------------------acacccataacttatcagaaaacaatatccaaatc
FVRET1A04DOCOI  -------------------------aatcaaacgtcttaccctcacgccctatctcatta
FVRET1A04DRB3N  -------------------------aggagccctactcgttcaaccctatttccctcacc
FVRET1A04DWUH4  -------------------------tcccgaaccgcctcatttacacaacaca-tcttac
FVRET1A04DQPZ6  -------------------------gcacga----cctcatttacat------------c
FVRET1A04DVWNH  -------------------------gagcggcgattcactaccattaccttnacccccta
FVRET1A04DVQBV  -------------------------gagcggcgattcactaccattaccttca-ccccta
FVRET1A04DWVD6  -------------------------g---------tcgctattacaatcatta--cccta
FVRET1A04DREOZ  -------------------------caaccctatacctcatttaatcgctcacacttt--
FVRET1A04DMO0E  -------------------------caaccctatacctcatttaatcgctcacacttt--
FVRET1A04DN6XM  -------------------------caaccctatacctcatttaatcgctcacacttt--
FVRET1A04DNHN5  -------------------------caaccccatacctcatttaatcgctcacacttt--
FVRET1A04DV522  -------------------------caacctcatacctcatttaatcgctcacacttt--
FVRET1A04DZ3XB  -------------------------caaccctatacctcatttaattgctcacacttt--
FVRET1A04DVJKD  -------------------------caaccccatacctcatttaatcgctcacacttt--
FVRET1A04DQFZB  -------------------------caaccctatacctcatttaatcgctcacacttt--
FVRET1A04DVQPR  -------------------------naac------cctcatttaa---------------
FVRET1A04DVAOT  -------------------------cacacactccaccctcattttgtctctctcaat--
FVRET1A04DXAZG  -------------------------cacacactccaccctcattttgtctctctcaat--
FVRET1A04DOIZW  -------------------------caca-----acctcatttaacctcgcatttaattc
FVRET1A04DQ5EF  -------------------------cacatattaccctcata----ctcatttttgacaa
FVRET1A04DTWVO  -------------------------ccac--taaccctcattctctaaccggcactcatt
FVRET1A04DRU6E  ------------------------------------------cacacgaaactacttact
FVRET1A04DQ2ND  -------------------------ga-----------actcgaaactaccctacacact
FVRET1A04DY2PS  -------------------------gg-----------actttacccaatccacgaacat
FVRET1A04DXBAJ  -------------------------cccaa---cttatacacacaactcattttcgctat
FVRET1A04DW7MN  -------------------------cccaa---cttatacacacaactcatcttcgctat
FVRET1A04DWL9H  -------------------------cacgaaaccttatacattttactactatttttta-
FVRET1A04DO7VA  -------------------------ca-----------acagactactcattttacctgt
FVRET1A04DXNE5  -------------------------aaacatcaat--ttccaaacattaccttacacac-
FVRET1A04DRILS  ---------------------------gcatctta--cacaaacccgtcac-ttttcact
FVRET1A04DYGLI  ---------------------------gcacctta--cacaaacccgtcac-ttttcact
FVRET1A04D0PUH  ---------------------------gcatctta--cacaaacccgtcactttttcact
FVRET1A04DPNMA  -------------------------caccctcttaactacaaacccgtcactcattcgcg
FVRET1A04DPTXS  -------------------------caccctcttaactacaaacccgtcactcattcgcg
FVRET1A04DS9CB  --------------------------------a----cccgcaactctaataacccgacg
FVRET1A04DOYA9  --------------------------------ataatcccgtttcaaacataaaactata
FVRET1A04DMMLS  ------------------------------------------------------------
FVRET1A04DWY7O  ------------------------------------------------------------
FVRET1A04DR7JD  ------------------------------------------------------------
FVRET1A04DSNDY  ------------------------------------------------------------
FVRET1A04DPFU8  ------------------------------------------------------------
FVRET1A04DYFDV  -----------------------------------------------gcta---------
FVRET1A04DW1XX  -----------------------------------------------gcta---------
FVRET1A04DP07R  -----------------------------------------------gcta---------
FVRET1A04DP7I9  -----------------------------------------------gcta---------
FVRET1A04DWSC4  -----------------------------------------------gcta---------
FVRET1A04DQ41P  -----------------------------------------------gcta---------
FVRET1A04DNWX3  -----------------------------------------------acta---------
FVRET1A04DTCV4  -----------------------------------------------gcta---------
FVRET1A04DQ77K  -----------------------------------------------gcta---------
FVRET1A04DXT62  -----------------------------------------------catc---------
FVRET1A04DTCEY  ------------------------------------catc---ccgctatt---------
FVRET1A04DTP2V  ------------------------------------catc---ccgctatt---------
FVRET1A04DO8BJ  ------------------------------------caac---c----------------
FVRET1A04DO4SC  ------------------------------------caac---c----------------
FVRET1A04DX60J  ------------------------------------taac---c----------------
FVRET1A04DTLJL  ------------------------------------a------c---actc---------
FVRET1A04DSTHN  ------------------------------------aacg---c---aaca---------
FVRET1A04DUHXX  ------------------------------------tcac---g---catt---------
FVRET1A04DSA2X  ------------------------------------tcac---g---catt---------
FVRET1A04DZAZ4  ------------------------------------agacacgcattcaaa---------
FVRET1A04DTY33  ------------------------------------aacc-----acgctt---------
FVRET1A04DQWYH  ------------------------------------aacc-----acgctt---------
FVRET1A04DT6CL  ------------------------------------aacc-----acgctt---------
FVRET1A04DV8KQ  ------------------------------------acccag-caacgctt---------
FVRET1A04DQ3HD  ------------------------------------gtacactcaanaacg---------
FVRET1A04DWHW4  ------------------------------------caac--------------------
FVRET1A04DM75T  ------------------------------------caac--------------------
FVRET1A04DRLBV  ------------------------------------caac--------------------
FVRET1A04DNDZL  ------------------------------------caac--------------------
FVRET1A04DZHK5  ------------------------------------caac--------------------
FVRET1A04DX9GI  ------------------------------------caac--------------------
FVRET1A04DTCNH  ------------------------------------caac--------------------
FVRET1A04DU9K7  ------------------------------------caac--------------------
FVRET1A04DS2RX  ------------------------------------caac--------------------
FVRET1A04DX4A4  ------------------------------------caac--------------------
FVRET1A04DTSY2  ------------------------------------atac--------------------
FVRET1A04DR8NS  ------------------------------------cctc--------------------
FVRET1A04DXT8T  ------------------------------------atgc--------------------
FVRET1A04DNJ93  ------------------------------------cttc--------------------
FVRET1A04DU7HE  ------------------------------------aacg--------------------
FVRET1A04DNUQ1  --------------------------------------ca--------------------
FVRET1A04DRB94  ------------------------------------gaac--------------------
FVRET1A04DW52M  ------------------------------------c-ac--------------------
FVRET1A04DPUU1  ------------------------------------c--c--------------------
FVRET1A04DOGKV  ------------------------------------caaa--------------------
FVRET1A04DMS3G  ------------------------------------acac--------------------
FVRET1A04DQY32  ---------------------------------------c--------------------
FVRET1A04DWUKH  ------------------------------------------------------------
FVRET1A04DVL7Z  ------------------------------------agcc--------------------
FVRET1A04DU0WV  ------------------------------------gtc---------------------
FVRET1A04DU68H  ------------------------------------gtc---------------------
FVRET1A04DXND4  ------------------------------------caac--------------------
FVRET1A04DX7HM  ------------------------------------cata--------------------
FVRET1A04DNJ6P  ------------------------------------caaa--------------------
FVRET1A04DRMRH  ------------------------------------caa---------------------
FVRET1A04DPBFO  ------------------------------------ccc---------------------
FVRET1A04DQJ7B  ------------------------------------cagccctaatt-------------
FVRET1A04DZBZU  ------------------------------------cagccctaatt-------------
FVRET1A04DTO4G  -----------------------------------------ccaagc-------------
FVRET1A04DTVF2  -----------------------------------------ccaagc-------------
FVRET1A04DV5RT  ------------------------------------tgtcacacgttcacttctcaacct
FVRET1A04DYYBV  ------------------------------------ccc---------------------
FVRET1A04DPH79  ------------------------------------ccc---------------------
FVRET1A04DOVIC  ------------------------------------------------------------
FVRET1A04DX54D  ------------------------------------------------------------
FVRET1A04DL92M  ------------------------------------cataacactt--------------
FVRET1A04DU4IA  ------------------------------------atcatc------------------
FVRET1A04DTIU5  ------------------------------------attcacgatctcaacct-------
FVRET1A04DU9YS  ------------------------------------cgtcacttcacttcttgtaacgn-
FVRET1A04DN3HE  ------------------------------------cgtcgccttccat---------g-
FVRET1A04DW4IU  ------------------------------------ac-----------a----------
FVRET1A04DVZ9X  ------------------------------------acccacctgttttt----------
FVRET1A04DSG92  ------------------------------------ca-----------c----------
FVRET1A04DREVX  ------------------------------------ccagccacactaca----------
FVRET1A04DQSZ6  ------------------------------------ccagccacactaca----------
FVRET1A04DN3ON  ------------------------------------cacaca------------------
FVRET1A04DO53N  ------------------------------------acaaca------------------
FVRET1A04DUQ7Z  ------------------------------------acctca------------------
FVRET1A04DWHX5  ------------------------------------cc--cg------------------
FVRET1A04DTQQU  ------------------------------------ca--ac------------------
FVRET1A04DZ7G6  ------------------------------------ca--ac------------------
FVRET1A04DOSRB  ------------------------------------ccatat------------------
FVRET1A04DWU5Y  ------------------------------------------------------------
FVRET1A04DSFE7  ------------------------------------------------------------
FVRET1A04DQ44N  ------------------------------------ataacg------------------
FVRET1A04DM4YN  ------------------------------------ta--ct------------------
FVRET1A04DOY3Z  ------------------------------------cagtctctcctacgcttatttcc-
FVRET1A04DW4ON  ------------------------------------caccattgcatcaacatcatttc-
FVRET1A04DRJFC  -------------------------------------------aca-----------ac-
FVRET1A04DTF22  -------------------------------------------acatcatcataatttc-
FVRET1A04DTSEJ  ------------------------------------cccacgttttacctattgcatca-
FVRET1A04DSDBO  ------------------------------------cactacccgcatctagttctcat-
FVRET1A04DUXY0  ----------------------------------------------------cataac--
FVRET1A04DX3DX  ---------------------------------------------------gctacac--
FVRET1A04DP99C  ---------------------------------------------------acctaac--
FVRET1A04DUTZN  ---------------------------------------------------ccaccaa--
FVRET1A04DWYJO  ---------------------------------------------------ccaccaa--
FVRET1A04DNN1A  ---------------------------------------------------ccaccaa--
FVRET1A04DS0E5  ---------------------------------------------------cctcaca--
FVRET1A04DROQD  ---------------------------------------------------g----ca--
FVRET1A04DWPI3  ---------------------------------------------------accttct--
FVRET1A04DQJMJ  ------------------------------------------------------------
FVRET1A04DWB4D  ------------------------------------------------------------
FVRET1A04DNKXH  ---------------------------------------------------taccacaga
FVRET1A04DNBS1  ---------------------------------------------------ccacatact
FVRET1A04DX66Q  ---------------------------------------------------cacaccac-
FVRET1A04DN6F9  ---------------------------------------------------caccctacc
FVRET1A04DNAZC  ---------------------------------------------------ccacgcatt
FVRET1A04DQPOR  ---------------------------------------------------ccacgcctc
FVRET1A04DYD2A  ---------------------------------------------------aacccacgc
FVRET1A04DOO5D  ---------------------------------------------------aacccacgc
FVRET1A04DZ4FI  ---------------------------------------------------aacccacgc
FVRET1A04DTMP2  ---------------------------------------------------ccacaccta
FVRET1A04DVGSC  ---------------------------------------------------cactctaca
FVRET1A04DRU8L  ---------------------------------------------------cacctcaa-
FVRET1A04DO4LW  -------------------------------------------------------acaa-
FVRET1A04DSLII  ---------------------------------------------------ccgacctac
FVRET1A04DO2EY  ---------------------------------------------------aacccccaa
FVRET1A04DQV7B  ---------------------------------------------------atccgcaaa
FVRET1A04DX9D6  ---------------------------------------------------gaacgacct
FVRET1A04DWFAN  ---------------------------------------------------caaccccat
FVRET1A04DODX7  ---------------------------------------------------aaatcacag
FVRET1A04DUN9O  ------------------------------------------------------------
FVRET1A04DT49N  ------------------------------------------------------------
FVRET1A04DRE4R  ------------------------------------------------------------
FVRET1A04DOJ45  ------------------------------------------------------------
FVRET1A04DWIR6  ------------------------------------------------------------
FVRET1A04DP65W  ------------------------------------------------------------
FVRET1A04DSDCL  ------------------------------------------------------------
FVRET1A04DRV9E  ------------------------------------------------------------
FVRET1A04DO1E2  ------------------------------------------------------------
FVRET1A04DNG28  ------------------------------------------------------------
FVRET1A04DZT37  ------------------------------------------------------------
FVRET1A04DWSI3  ------------------------------------------------------------
FVRET1A04DOR7Q  ------------------------------------------------------------
FVRET1A04DV9UJ  ------------------------------------------------------------
FVRET1A04DRK7K  ------------------------------------------------------------
FVRET1A04DRC2D  ------------------------------------------------------------
FVRET1A04DSXXY  ------------------------------------------------------------
FVRET1A04DSASI  ------------------------------------------------------------
FVRET1A04DYJWR  ------------------------------------------------------------
FVRET1A04DXXYG  ------------------------------------------------------------
FVRET1A04DY8LH  ------------------------------------------------------------
FVRET1A04DWLWP  ------------------------------------------------------------
FVRET1A04DY4PB  ------------------------------------------------------------
FVRET1A04DZRLE  ------------------------------------------------------------
FVRET1A04DWK0G  ------------------------------------------------------------
FVRET1A04DUTW0  ------------------------------------------------------------
FVRET1A04DN2YW  ------------------------------------------------------------
FVRET1A04DPKS3  ------------------------------------------------------------
FVRET1A04DZT0L  ------------------------------------------------------------
FVRET1A04DVTDI  ------------------------------------------------------------
FVRET1A04DUKIB  ------------------------------------------------------------
FVRET1A04DQC41  ------------------------------------------------------------
FVRET1A04DWOCW  ------------------------------------------------------------
FVRET1A04DWVOA  ------------------------------------------------------------
FVRET1A04DUQNO  ------------------------------------------------------------
FVRET1A04DT5ZO  ------------------------------------------------------------
FVRET1A04DRR8Z  ------------------------------------------------------------
FVRET1A04DUX4T  ------------------------------------------------------------
FVRET1A04DN3FS  ------------------------------------------------------------
FVRET1A04DYIIQ  ------------------------------------------------------------
FVRET1A04DSLK2  ------------------------------------------------------------
FVRET1A04DUBT1  ------------------------------------------------------------
FVRET1A04DV27S  ------------------------------------------------------------
FVRET1A04D0DLL  ------------------------------------------------------------
FVRET1A04DPCR1  ------------------------------------------------------------
FVRET1A04D0MUZ  ------------------------------------------------------------
FVRET1A04DRRV8  ------------------------------------------------------------
FVRET1A04DXN5D  ------------------------------------------------------------
FVRET1A04DZLF0  ------------------------------------------------------------
FVRET1A04DPWTW  ------------------------------------------------------------
FVRET1A04DTMXI  ------------------------------------------------------------
FVRET1A04DWI2E  ------------------------------------------------------------
FVRET1A04DS6MK  ------------------------------------------------------------
FVRET1A04DYR5T  ------------------------------------------------------------
FVRET1A04DYF9M  ------------------------------------------------------------
FVRET1A04DOWUN  ------------------------------------------------------------
FVRET1A04DULDR  ------------------------------------------------------------
FVRET1A04DWR3U  ------------------------------------------------------------
FVRET1A04DWOSK  ------------------------------------------------------------
FVRET1A04DQVYQ  ------------------------------------------------------------
FVRET1A04D0ABP  ------------------------------------------------------------
FVRET1A04DOIRB  ------------------------------------------------------------
FVRET1A04DYQB2  ------------------------------------------------------------
FVRET1A04DSW04  ------------------------------------------------------------
FVRET1A04DRLLZ  ------------------------------------------------------------
FVRET1A04DTQLO  ------------------------------------------------------------
FVRET1A04DXNLL  ------------------------------------------------------------
FVRET1A04DRIVI  ------------------------------------------------------------
FVRET1A04DS34G  ------------------------------------------------------------
FVRET1A04DRSEN  ------------------------------------------------------------
FVRET1A04DXKTK  ------------------------------------------------------------
FVRET1A04DXDK2  ------------------------------------------------------------
FVRET1A04DXHIG  ------------------------------------------------------------
FVRET1A04DWFAF  ------------------------------------------------------------
FVRET1A04DPUU7  ------------------------------------------------------------
FVRET1A04DP4JE  ------------------------------------------------------------
FVRET1A04DNT4H  ------------------------------------------------------------
FVRET1A04DR4LC  ------------------------------------------------------------
FVRET1A04DRLV6  ------------------------------------------------------------
FVRET1A04DOGTW  ------------------------------------------------------------
FVRET1A04DPL19  ------------------------------------------------------------
FVRET1A04DTYGN  ------------------------------------------------------------
FVRET1A04DV8XI  ------------------------------------------------------------
FVRET1A04DTGU0  ------------------------------------------------------------
FVRET1A04DURYB  ------------------------------------------------------------
FVRET1A04DPLMI  ------------------------------------------------------------
FVRET1A04DSRCK  ------------------------------------------------------------
FVRET1A04DPU0Q  ------------------------------------------------------------
FVRET1A04DUD08  ------------------------------------------------------------
FVRET1A04DQPKG  ------------------------------------------------------------
FVRET1A04DOCRW  ------------------------------------------------------------
FVRET1A04DQ5M5  ------------------------------------------------------------
FVRET1A04DX0MZ  ------------------------------------------------------------
FVRET1A04DWE9Z  ------------------------------------------------------------
FVRET1A04DMS21  ------------------------------------------------------------
FVRET1A04DSAFJ  ------------------------------------------------------------
FVRET1A04DRCEU  ------------------------------------------------------------
FVRET1A04DTFAZ  ------------------------------------------------------------
FVRET1A04DYS9J  ------------------------------------------------------------
FVRET1A04DQSGM  ------------------------------------------------------------
FVRET1A04DQ3FW  ------------------------------------------------------------
FVRET1A04DPKLZ  ------------------------------------------------------------
FVRET1A04DU0II  ------------------------------------------------------------
FVRET1A04DQZL3  ------------------------------------------------------------
FVRET1A04DZXTY  ------------------------------------------------------------
FVRET1A04DPXK2  ------------------------------------------------------------
FVRET1A04DWWJC  ------------------------------------------------------------
FVRET1A04DVQK0  ------------------------------------------------------------
FVRET1A04DP635  ------------------------------------------------------------
FVRET1A04DXZ8J  ------------------------------------------------------------
FVRET1A04DSB38  ------------------------------------------------------------
FVRET1A04DY4YJ  ------------------------------------------------------------
FVRET1A04DWFKT  ------------------------------------------------------------
FVRET1A04DR46Y  ------------------------------------------------------------
FVRET1A04DRE6F  ------------------------------------------------------------
FVRET1A04DSS83  ------------------------------------------------------------
FVRET1A04DVJSE  ------------------------------------------------------------
FVRET1A04DRUG5  ------------------------------------------------------------
FVRET1A04DWBS0  ------------------------------------------------------------
FVRET1A04DMPA1  ------------------------------------------------------------
FVRET1A04D0PUA  ------------------------------------------------------------
FVRET1A04D08M1  ------------------------------------------------------------
FVRET1A04DYM8V  ------------------------------------------------------------
FVRET1A04DNXEB  ------------------------------------------------------------
FVRET1A04DTDEJ  ------------------------------------------------------------
FVRET1A04DT151  ------------------------------------------------------------
FVRET1A04DVQF2  ------------------------------------------------------------
FVRET1A04DUR8G  ------------------------------------------------------------
FVRET1A04DZH4B  ------------------------------------------------------------
FVRET1A04DWS1R  ------------------------------------------------------------
FVRET1A04DTY2C  ------------------------------------------------------------
FVRET1A04DYTHJ  ------------------------------------------------------------
FVRET1A04DPR0E  ------------------------------------------------------------
FVRET1A04DM5KM  ------------------------------------------------------------
FVRET1A04DODFW  ------------------------------------------------------------
FVRET1A04DMO11  ------------------------------------------------------------
FVRET1A04DQ14L  ------------------------------------------------------------
FVRET1A04DZQ2I  ------------------------------------------------------------
FVRET1A04DOTEA  ------------------------------------------------------------
FVRET1A04DNX2Z  ------------------------------------------------------------
FVRET1A04DSYAL  ------------------------------------------------------------
FVRET1A04DPBL0  ------------------------------------------------------------
FVRET1A04DN2ZH  ------------------------------------------------------------
FVRET1A04DND0R  ------------------------------------------------------------
FVRET1A04DYTLL  ------------------------------------------------------------
FVRET1A04DQVSB  ------------------------------------------------------------
FVRET1A04DRKZN  ------------------------------------------------------------
FVRET1A04DWAAO  ------------------------------------------------------------
FVRET1A04DMSU4  ------------------------------------------------------------
FVRET1A04DQZGU  ------------------------------------------------------------
FVRET1A04DOMJL  ------------------------------------------------------------
FVRET1A04DQQMI  ------------------------------------------------------------
FVRET1A04DVA8F  ------------------------------------------------------------
FVRET1A04DMCUZ  ------------------------------------------------------------
FVRET1A04DPOXO  ------------------------------------------------------------
FVRET1A04DZOHB  ------------------------------------------------------------
FVRET1A04DXLTT  ------------------------------------------------------------
FVRET1A04DQ0HT  ------------------------------------------------------------
FVRET1A04DPBXR  ------------------------------------------------------------
FVRET1A04DPB83  ------------------------------------------------------------
FVRET1A04DOU5E  ------------------------------------------------------------
FVRET1A04DT894  ------------------------------------------------------------
FVRET1A04DO85O  ------------------------------------------------------------
FVRET1A04DXIHP  ------------------------------------------------------------
FVRET1A04DX3G4  ------------------------------------------------------------
FVRET1A04DQGAW  ------------------------------------------------------------
FVRET1A04DUCA6  ------------------------------------------------------------
FVRET1A04DQGPB  ------------------------------------------------------------
FVRET1A04DOWIT  ------------------------------------------------------------
FVRET1A04DU6QV  ------------------------------------------------------------
FVRET1A04DVWNP  ------------------------------------------------------------
FVRET1A04DPWV1  ------------------------------------------------------------
FVRET1A04DY2E7  ------------------------------------------------------------
FVRET1A04DM15A  ------------------------------------------------------------
FVRET1A04DU0R2  ------------------------------------------------------------
FVRET1A04DPTQ9  ------------------------------------------------------------
FVRET1A04DRE7R  ------------------------------------------------------------
FVRET1A04DW367  ------------------------------------------------------------
FVRET1A04DOISZ  ------------------------------------------------------------
FVRET1A04DSKFX  ------------------------------------------------------------
FVRET1A04DZUB3  ------------------------------------------------------------
FVRET1A04DU3NC  ------------------------------------------------------------
FVRET1A04DSBHA  ------------------------------------------------------------
FVRET1A04DMVBP  ------------------------------------------------------------
FVRET1A04DNQ6Z  ------------------------------------------------------------
FVRET1A04DRZBC  ------------------------------------------------------------
FVRET1A04DOY1S  ------------------------------------------------------------
FVRET1A04D10YE  ------------------------------------------------------------
FVRET1A04DQ8NR  ------------------------------------------------------------
FVRET1A04DX6DS  ------------------------------------------------------------
FVRET1A04DTFM4  ------------------------------------------------------------
FVRET1A04DWE21  ------------------------------------------------------------
FVRET1A04DPBR6  ------------------------------------------------------------
FVRET1A04DYGI7  ------------------------------------------------------------
FVRET1A04DUBWE  ------------------------------------------------------------
FVRET1A04DX9SM  ------------------------------------------------------------
FVRET1A04DTJC6  ---ccataaccccaatacccaacttattatccttacactcttcgtggacacggttgggcc
FVRET1A04DTDG0  ---gc-------------------------------------------------------
FVRET1A04DS0UD  ---gattgcccccacaactttat---------------------------------aacc
FVRET1A04DX64O  ---caaaccccacaaaacctctaggcttctcttatt------------------------
FVRET1A04DVGB6  ---ccaac-ctatc---gttacacatttcncctgnttattcncctcttcn----------
FVRET1A04DW1D5  ---ccaccgctttt---attacacatttc-ccttaagattcgccccctc-----------
FVRET1A04DNHGM  ---cccgacatttc---ccttagaactctaattcagctc-ctaacacgt-----------
FVRET1A04DZUAL  ---cactaatatcc---cttaaacgttcgaactattccctcttcccctt-----------
FVRET1A04DSKXS  ---cactcacaact---tacattacctttcttttgcatccctc--tttct----------
FVRET1A04DR5QL  ---aacctcgacc-----acccctacattctattgcatctcacaacttct----------
FVRET1A04DVGXG  ---caacaaatcgc---ccatattaccttcgaccgactctttc---ttct----------
FVRET1A04DN9U5  ---gccacaaccttaagttcgaccaattccttctattccnncttgttcct----------
FVRET1A04DU7VS  ---gccacaaccttaagttcgaccaattccttctattccnncttgttcct----------
FVRET1A04DPK8B  accacccgcgagta----ctcatatttgttggttctacacatt--t-cct----------
FVRET1A04DZOBY  -ccgactacacttc----ataacattttcctgatctgctcctc--g-tct----------
FVRET1A04DSBVD  ---ccccacatttc----ctgatcttggtgaccacccatctttcaa-cct----------
FVRET1A04DUT1S  ---ggcagtacttt----taaac--aactacncttagattacccccacgt----------
FVRET1A04DVS3I  ---ccacacatatt----acaacttgattaccttagattttcgccc-cct----------
FVRET1A04DTAOE  ---ccacacatatt----ataactcgactaccttagattttcgccc-cct----------
FVRET1A04DQF69  ---ccacacatatt----ataactcgactaccttagattttcgccc-cct----------
FVRET1A04DTYZR  ---cacgacacaac----aaactttcaaaaaccttagattacatcc-cct----------
FVRET1A04D0PIX  atatccatacca---cnt-----a------cacnttcctcgacnc-----------ttct
FVRET1A04DYFVY  ctaccacttccgattcac-----a------tactctcttatcacc-----------ctcg
FVRET1A04DS6IW  atcccatttaacacggct-----c------ttatcacactcatac-----------atta
FVRET1A04DPN4C  c-cccggacgagccaata-----a------ttaacactctcttat-----------caca
FVRET1A04DZK5R  aacaactcgtagcacttc-----c------tgtattcctcgccac-----------tctc
FVRET1A04DOQI6  ccacgctttttgacatta-----t------aacaactctctacac-----------ttcc
FVRET1A04DWVWP  caacaacctagc-----------aatctctacctacacttctata-----------cgct
FVRET1A04DSNRS  cacccaccgtactaacct-----agactctacctacactt-----------------acc
FVRET1A04DZA9C  c--acaaccancttcaat-----a------cctttacnctcaatc-----------tgca
FVRET1A04DVMLQ  ccaacattttacctaaca-----g------tcttacctttcaata-----------cctg
FVRET1A04DSNIA  tgtacaccgaattgacat-----c------tctatacctgcggaa-----------cccc
FVRET1A04DTI8O  acaccctacacttcttat-----a-----cctcaatacctgcgga-----------actt
FVRET1A04DYZJJ  catctcaccgacctttat-----c------tgcaatttcatacct-----------acac
FVRET1A04DV80F  cacgaagcccctgttaat-----ttatcaccat----cctctccg-----------ct--
FVRET1A04DPTS2  catcattatcaccaactc-----ttatccgcat----ttgaattc-----------tt--
FVRET1A04DL9XF  catcattatcaccaactc-----ttatccgcat----ttgaattc-----------tt--
FVRET1A04DQPIG  catcattatcaccaactt-----ttatccgcat----ttgaactc-----------tt--
FVRET1A04DXKYW  catcattatcaccaactc-----ttatccgcat----tcgaactc-----------tt--
FVRET1A04DZ0HI  catcattatcaccaactc-----ttatccgcat----tcgaactc-----------tt--
FVRET1A04DYPS2  catcattatcactaactc-----ttatccgcat----tcgaactc-----------tt--
FVRET1A04DZA8J  ccaacatacttctacacc-----tttctcgaat----tcgcctta-----------tc--
FVRET1A04DU4ZW  ccacattatccgctacct-----atttgttatg----caaaccta-----------tc--
FVRET1A04DQP5Z  caacctaccatatcacct-----tacaactctt----acaacata-----------cg--
FVRET1A04DQZ0S  caacctaccatatcacct-----tacaactctt----acaacata-----------cg--
FVRET1A04DUFOH  caacctaccatatcacct-----tacaactctt----acaacata-----------cg--
FVRET1A04DX317  acaaccaacattcgatca-----aaagtctatt----aacacata-----------tc--
FVRET1A04DWERW  cacaacatccttctatac-----catgcaccat----ccatctta-----------tc--
FVRET1A04DMO1P  ccccgaaacccgtctaat-----atcaccaaac----ttctatgc-----------tc--
FVRET1A04DWBXT  ccaaccccaaagaaatcc-----gtgaggaaca----ccctgcac-----------ct--
FVRET1A04DTSQV  caaacaccccaaatctct-----acctgcgacg----gaaatccc-----------ca--
FVRET1A04DWEZ6  cacaccccatacttatca-----ccctgagacg----tcatctct-----------ac--
FVRET1A04DXFFZ  taacaacaccatatcacc-----aaccccttaa----cattccta-----------ca--
FVRET1A04DW632  gaacgcctgaaattcatc-----acacaccata----tcaccctt-----------at--
FVRET1A04DQPXC  cccagcccttctatgata-----tcaccttcga----attttaac-----------cc--
FVRET1A04DXUCF  gcacctacatactttttc-----atatcaccaa----aatcgaat-----------ac--
FVRET1A04DUA2A  ccatttacttcgcgtcat-----cctctgccct----agattatc-----------ac--
FVRET1A04DXX0G  ccccttaacaattatttc-----tatttatcac----cataccct-----------ccat
FVRET1A04DPUDO  gaacccattcacccatca-----atcattctta----tttatcac-----------cc--
FVRET1A04DN0GY  gaaccgattatcaccccc-----taaacataac----tactctgg-----------at--
FVRET1A04DS6L5  cccatcagctaacaccct-----atcacctata----ccttcacg-----------at--
FVRET1A04DVP2N  agaaaacagccgaatata-----tatcacctgc----aacatccc-----------gc--
FVRET1A04DW12B  ccctac-tatacatactc-----atcatctaccattttatcacca-----------t---
FVRET1A04DT204  ccctac-tatacatactc-----atcatctaccattttatcacca-----------t---
FVRET1A04DVZCI  ccctac-tatacatactc-----atcatctaccattttatcacca-----------t---
FVRET1A04DQA62  ccctac-tatacatactc-----atcatctaccattttatcacca-----------t---
FVRET1A04DRLVZ  cataccatatccacgacc-----aacctcaacc----tatcacca-----------tt--
FVRET1A04DQCXF  gacttcaacacattcgat-----cacatga-------tatcacca-----------cact
FVRET1A04DR4A1  caacgccaacatatcacc-----gtgacttctc-------ataca-----------tcgc
FVRET1A04DN9FI  caac----ctatcacctc-----acctactcttgcgcaatcttat-----------cc--
FVRET1A04DN230  caac----ctatcacctc-----acctactcttgcgcaatcttat-----------cc--
FVRET1A04DVSNT  acag----acctgcccgg-----tatcatcctatcacactctcac-----------ta--
FVRET1A04DVYZF  acag----acctgcccgg-----tatcatcctatcacactctcac-----------ta--
FVRET1A04DNJ7M  cccatatcacctaaatcg-----tatcatcctatca----ctcta-----------ca--
FVRET1A04DMU78  aacaacaaccattcagta-----tcacacccaattccactctcac---------------
FVRET1A04DQDWT  caac--------------------cacaacctatcacccgctttctctattcgtctta--
FVRET1A04DPYAT  caac--------------------cacaacctatcacccgctttctctattcgtctta--
FVRET1A04DNKJH  ------agccttatcacc-----actatcttacttgaaacatccc-----------cg--
FVRET1A04DWURT  ------agccttatcacc-----actatcttacttgaaacatccc-----------cg--
FVRET1A04DO4NB  ccacgctaccttatcaacccataactatcttactt---------c-----------tc--
FVRET1A04DWOVT  -accacctacctancattacttacatcttaattca----------------------atc
FVRET1A04DU63J  aacccccaatcgatttctacttacattacattctc----------------------atc
FVRET1A04D0C11  aacccccaatcgatttctacttacattacattctc----------------------atc
FVRET1A04DX524  gcacatcttaaacgtccgacatcaattcaatcaca----------------------tct
FVRET1A04DOMIR  caacggcaatcctatccgacat-aattcaatcaca---------------------ctgc
FVRET1A04DSZ5N  aaccataaacccttaaacaaatttacattctcgat----------------------ttc
FVRET1A04DOIXY  tattcacgtacttccaaaacccttaaatcttatat----------------------cta
FVRET1A04DOLPK  caatacccgacataacacgtaccttcttctaccat----------------------aat
FVRET1A04DTDSO  gcacgcctaccatacctgactacaattgctgaata----------------------ttc
FVRET1A04DUNIW  ggccaatttactcactgatcactctatatccccattcct---------------------
FVRET1A04DS4LX  tgc----attatatatgatcactccaca-ccccattcct-----------------ctct
FVRET1A04DSPXB  caccctgccatgaacctaccactaatta-----cttctt-----------------atca
FVRET1A04DV5YF  ----------cacgacatta---cacttcgaa-tcccatta-------tcaattgttacc
FVRET1A04DTCU7  ----------cacgacatta---cacttcgaa-tcccatta-------tcaattgttacc
FVRET1A04DV5YI  ----------cacgacatta---cacttcgaattcccatta-------tcaattgttacc
FVRET1A04DV8F5  gtgaggagccttcgacatt--------------ccccatca-------atcactcgaatt
FVRET1A04DQWV0  --aaagagcaaaccccagtc-------------gaccatta-------tcaattgtatct
FVRET1A04DQ9S9  --aaagagcaaaccccagtc-------------gaccatta-------tcaattgtatct
FVRET1A04DVQSR  -----------accccaatt---gtatccgatcaccgaaca-------ctctcgaccatc
FVRET1A04DQY9I  ccctaccaagtccccatagt---cactc-tgtctgtcatca------------------c
FVRET1A04DQ5K4  ccctaccaagtccccatagt---cactc-tgtctgtcatca------------------c
FVRET1A04DW0RX  ggttttcaaatcacctctat---cagccttaactctaactt------------------c
FVRET1A04DPBAQ  -accacgaaatcctgtcaac---aacccatagtcacgaatt------------------a
FVRET1A04DUTQW  -ccac---------------------tccttaactctaatatcccgaattcgctctgact
FVRET1A04DRSC6  -ccac---------------------tccttaactctaatatcccgaattcgctctgact
FVRET1A04DWMD1  -ccac---------------------tccttaactctaatatcccgaatttgctctgact
FVRET1A04DUYV7  cccac---------------------tccttaactctaatatcccgaattcgctctgact
FVRET1A04DRXZW  cacgcctaatatccgtcacg---aaatccttaactctatca------------------t
FVRET1A04DYIPC  cacgcctaatatccgtcacg---aaatccttaactctatca------------------t
FVRET1A04DZ0FA  cgcgcctaatatccgtcacg---aaatccttaactctatca------------------t
FVRET1A04DXJRA  cacgcctaatatccgtcacg---aaatccttaactctatca------------------t
FVRET1A04DQSV4  acnca---------------------cncctagatccatc----------------ntac
FVRET1A04DMI0J  actcagaggcgaataaatgcgtcatcaccctagatcatcc----------------ct--
FVRET1A04DOYM4  ----------------------------------------------------------ac
FVRET1A04DYLZ7  ----------------------------------------------------------gc
FVRET1A04DYS9Y  ------------------------------------cacacgcccattcagacttatacg
FVRET1A04DYU9G  ---------------------------------------------------------ca-
FVRET1A04DYOXU  ---------------------------------------------------------ca-
FVRET1A04DYYW1  ----------------------------------------------------------a-
FVRET1A04DSAXH  ---------------------------------------------------------aag
FVRET1A04DSZF4  -------------------------------------------------caagctaccaa
FVRET1A04DMR53  -------------------------------------------------c------ccaa
FVRET1A04DVWRK  -------------------------------------------------gactttatc--
FVRET1A04DMO6I  -------------------------------------------------------acc--
FVRET1A04DW2GN  -------------------------------------------------------ccc--
FVRET1A04DY1SU  -------------------------------------------------cacgaccccaa
FVRET1A04DZFNC  ------------------------------------------------------------
FVRET1A04DR0ZJ  -------------------------------------------------caacg------
FVRET1A04DQF1S  ------------------------------------------------------------
FVRET1A04DNG73  ------------------------------------------------------------
FVRET1A04DZBTX  ------------------------------------------------------------
FVRET1A04DN27R  ------------------------------------------------------------
FVRET1A04DVM97  ------------------------------------------------------------
FVRET1A04DOLT0  ------------------------------------------------------------
FVRET1A04DYF60  ------------------------------------------------------------
FVRET1A04DS9WI  ------------------------------------------------------------
FVRET1A04DTIV5  ------------------------------------------------------------
FVRET1A04DVQA2  ------------------------------------------------------------
FVRET1A04DREX8  ------------------------------------------------------------
FVRET1A04DXZWL  ------------------------------------------------------------
FVRET1A04DVGIB  ------------------------------------------------------------
FVRET1A04DYOU7  ------------------------------------------------------------
FVRET1A04DY5RB  ------------------------------------------------------------
FVRET1A04DYGHV  ------------------------------------------------------------
FVRET1A04DQCZ3  ------------------------------------------------------------
FVRET1A04DUU9C  ------------------------------------------------------------
FVRET1A04DPLKE  ------------------------------------------------------------
FVRET1A04DO18O  ------------------------------------------------------------
FVRET1A04DOIYW  ------------------------------------------------------------
FVRET1A04DRF7K  ------------------------------------------------------------
FVRET1A04DVAZY  ------------------------------------------------------------
FVRET1A04DT8YE  ------------------------------------------------------------
FVRET1A04DVBF6  ------------------------------------------------------------
FVRET1A04DXDWA  ------------------------------------------------------------
FVRET1A04DU64S  ------------------------------------------------------------
FVRET1A04DUVMX  ------------------------------------------------------------
FVRET1A04DNQRI  ------------------------------------------------------------
FVRET1A04DU0S6  ------------------------------------------------------------
FVRET1A04DTSIM  ------------------------------------------------------------
FVRET1A04DUING  ------------------------------------------------------------
FVRET1A04DPK2X  ------------------------------------------------------------
FVRET1A04DMFQ7  ------------------------------------------------------------
FVRET1A04DTVCG  ------------------------------------------------------------
FVRET1A04DXLR4  ------------------------------------------------------------
FVRET1A04DV227  ------------------------------------------------------cccaca
FVRET1A04DS7MK  ------------------------------------------------------cccaca
FVRET1A04DM1TV  ------------------------------------------------------cccaca
FVRET1A04DOX74  -------------------------------------------------attcaacaaca
FVRET1A04DS8Y3  -------------------------------------------------cctcaacataa
FVRET1A04DU937  -------------------------------------------------------ccaca
FVRET1A04DUUKW  -------------------------------------------------------ccaca
FVRET1A04DXJRR  ---------------------------------------------------------caa
FVRET1A04DZ3L1  -------------------------------------------------cctatgcacaa
FVRET1A04DN54I  -------------------------------------------------ccatccctcca
FVRET1A04DXU0J  -------------------------------------------------ccatccctcca
FVRET1A04DUYVS  -------------------------------------------------caaa-------
FVRET1A04DVP7W  -------------------------------------------------ttcccgctcac
FVRET1A04DVMYI  -------------------------------------------------attac-ctagc
FVRET1A04DUOBU  -------------------------------------------------gagcgcctatt
FVRET1A04DZN9H  -------------------------------------------------gctaagcatt-
FVRET1A04DXD42  -------------------------------------------------ccct-------
FVRET1A04DXJW6  -------------------------------------------------acatc------
FVRET1A04DSKIO  -------------------------------------------------acatc------
FVRET1A04DXTRR  -------------------------------------------------acatc------
FVRET1A04DO1X5  -------------------------------------------------acatc------
FVRET1A04DTPQ1  -------------------------------------------------acatc------
FVRET1A04DQZEF  -------------------------------------------------caatcctatat
FVRET1A04DX2PL  -------------------------------------------------acaaa------
FVRET1A04DPBTY  -------------------------------------------------caatc------
FVRET1A04DTL5N  -------------------------------------------------gcact------
FVRET1A04DTYCV  -------------------------------------------------gcact------
FVRET1A04DOO8C  -------------------------------------------------ggaac------
FVRET1A04DP3BW  -------------------------------------------------cga--------
FVRET1A04DNXS2  -------------------------------------------------cattcaccata
FVRET1A04DN3P3  -------------------------------------------------gcatgacctta
FVRET1A04DSA20  -------------------------------------------------aacca------
FVRET1A04DNTOL  -------------------------------------------------ctgcc------
FVRET1A04DT1QO  -------------------------------------------------cataccggcca
FVRET1A04DUA70  -------------------------------------------------cataccggcca
FVRET1A04DUBJD  -------------------------------------------------acgca--ctta
FVRET1A04DYYKR  -------------------------------------------------ccccaacttta
FVRET1A04DNAZL  -------------------------------------------------gccacccttta
FVRET1A04DYPRF  -------------------------------------------------ctaca------
FVRET1A04DTS2D  -------------------------------------------------ctcaagca---
FVRET1A04DOR0D  -------------------------------------------------ccctaccacaa
FVRET1A04DSDW1  -------------------------------------------------ccagtctttaa
FVRET1A04DR7LF  -------------------------------------------------ccagtctttaa
FVRET1A04DRFBF  ------------------------------------------------------------
FVRET1A04DTZYB  ------------------------------------------------------------
FVRET1A04DRR85  ------------------------------------------------------------
FVRET1A04DU7CD  ------------------------------------------------------------
FVRET1A04DMML6  ------------------------------------------------------------
FVRET1A04DY8MK  ------------------------------------------------------------
FVRET1A04DOGHM  ------------------------------------------------------------
FVRET1A04DQD9S  ------------------------------------------------------------
FVRET1A04DRB08  ------------------------------------------------------------
FVRET1A04DV8NV  ------------------------------------------------------------
FVRET1A04DXZ6N  ------------------------------------------------------------
FVRET1A04DTRVK  ------------------------------------------------------------
FVRET1A04DN3QS  ---------------------------------------------------ccttcaacc
FVRET1A04DNRTN  ---------------------------------------------------ccaac----
FVRET1A04DXIID  ---------------------------------------------------ccaac----
FVRET1A04DMYY9  ---------------------------------------------------c--------
FVRET1A04DYFQX  ---------------------------------------------------a--------
FVRET1A04DN6ZM  ------------------------------------------------------------
FVRET1A04DR705  ------------------------------------------------------------
FVRET1A04DM1FG  ------------------------------------------------------------
FVRET1A04DWX9I  ------------------------------------------------------------
FVRET1A04DOG1E  ------------------------------------------------------------
FVRET1A04DVPEC  --------------------------------------------------gaac------
FVRET1A04DPA7O  --------------------------------------------------gaac------
FVRET1A04DUAZC  --------------------------------------------------gaac------
FVRET1A04DOL5U  --------------------------------------------------gaac------
FVRET1A04DRN3X  --------------------------------------------------gaac------
FVRET1A04DU7FA  --------------------------------------------------gaac------
FVRET1A04DMCUT  --------------------------------------------------gaac------
FVRET1A04DN69B  --------------------------------------------------gaac------
FVRET1A04DX2SW  --------------------------------------------------gaac------
FVRET1A04DW4C7  --------------------------------------------------gaac------
FVRET1A04DSZ7E  --------------------------------------------------gaac------
FVRET1A04DOTR9  --------------------------------------------------ccta------
FVRET1A04DY5GP  --------------------------------------------------caaa------
FVRET1A04DMPAD  --------------------------------------------------caca------
FVRET1A04DP0M6  --------------------------------------------------catc------
FVRET1A04DVP0B  --------------------------------------------------cacc------
FVRET1A04DUT5Y  --------------------------------------------------gacc--cttt
FVRET1A04DV2I1  --------------------------------------------------ctccagccca
FVRET1A04DZBFQ  --------------------------------------------------taca----ac
FVRET1A04DOAU2  --------------------------------------------------cctt-----c
FVRET1A04DOY22  --------------------------------------------------ccac------
FVRET1A04DQMW5  --------------------------------------------------ccac------
FVRET1A04DUXGX  ---------------------------------------------------cac------
FVRET1A04DZTXH  --------------------------------------------------c---------
FVRET1A04DRF9B  --------------------------------------------------cccc------
FVRET1A04DPD2Q  ---------------------------------------------------g--------
FVRET1A04DVI45  --------------------------------------------------ta--------
FVRET1A04DXD0G  ---------------------------------------------------cca------
FVRET1A04DWZO1  --------------------------------------------------ccca------
FVRET1A04DN4JT  --------------------------------------------------ccca------
FVRET1A04DRAA3  --------------------------------------------------cc--------
FVRET1A04DYYAK  --------------------------aanttcacngnactnata-----------anata
FVRET1A04DZH6H  -----------------------------ccgactttaacatttttcacgactattcatg
FVRET1A04DUK0Z  --------------------------aactatgcatccaatatattcacgacttt-----
FVRET1A04DWERH  --------------------------a--tcccacatacataggctcccagcattt----
FVRET1A04DX4JV  --------------------------a---ccagcacccccaagttcatcatttttcacg
FVRET1A04DV6C4  -----------------------------catgccaagttcatattaccctcatcatgcg
FVRET1A04DVNK3  --------------------------actcgaacagacctcatatcatgcgaatcatct-
FVRET1A04DUOIY  --------------------------c---tacact-tgccatgaaccctttacctaacg
FVRET1A04DXW2A  --------------------------c---cacaataagctataattttacctcctaacg
FVRET1A04DTQA1  --------------------------cacataacattagcta-------------aaacg
FVRET1A04DRUJS  --------------------------ga-ataccaaccagac-tctaactactttcccga
FVRET1A04DVQGR  --------------------------cacacattagccgaacatctaactactctc----
FVRET1A04DNTJJ  --------------------------ca---------------tctaactacctgcttga
FVRET1A04DQVUL  --------------------------aa-cgcacgacttaacgn-----ttaa-------
FVRET1A04DUX9S  ---------------------------------cgacttaacac-----cataccctcgt
FVRET1A04DPEFY  --------------------------ga----acgacttaac-c-----gatactctcac
FVRET1A04DVT1F  --------------------------ca-ccaccgatcgaacacatctttatactctctc
FVRET1A04DX2UD  -----------------------------tcacctacttaacgt--cctatatctctgcg
FVRET1A04DWEP4  --------------------------caacca-------------------tccctcata
FVRET1A04DNENZ  --------------------------ca---a-------------------tccctcacg
FVRET1A04DPEB0  --------------------------ctagca-------------------tctcaatta
FVRET1A04DZECQ  --------------------------ccattgtcatctctcat--------tctgtcata
FVRET1A04DMFSD  --------------------------ccaaccagaacatgaatctttagcgtctgtcata
FVRET1A04DVDFU  --------------------------cctcat-------------------accgattta
FVRET1A04DW4BM  --------------------------c------------------------tcataccga
FVRET1A04DWIB6  --------------------------------------------------------caca
FVRET1A04DUEZW  --------------------------------------------------------cacc
FVRET1A04DPKMZ  --------------------------------------------------------caca
FVRET1A04DR8AF  ----------------------------------------------------------cg
FVRET1A04DVF77  --------------------------a------------------------catcctatc
FVRET1A04DWBHG  ----------------------------------------------------cattac--
FVRET1A04DUETE  ----------------------------------------------------cattac--
FVRET1A04DSX3H  ----------------------------------------------------c-------
FVRET1A04DWSKK  ----------------------------------------------------cacaattt
FVRET1A04DRMKJ  ----------------------------------------------------caacccta
FVRET1A04DNUVV  ----------------------------------------------------caacctta
FVRET1A04DRYCA  ----------------------------------------------------c--cttaa
FVRET1A04DUFJC  -------------------------------------------------------ccata
FVRET1A04DXTOX  ----------------------------------------------------c--ccata
FVRET1A04D0S4Y  ----------------------------------------------------c--caacc
FVRET1A04DV86B  ----------------------------------------------------acat----
FVRET1A04DQPOX  ----------------------------------------------------acat----
FVRET1A04DVKSZ  ----------------------------------------------------ca------
FVRET1A04DQQNI  ----------------------------------------------------cact----
FVRET1A04DVAXN  ----------------------------------------------------gaac----
FVRET1A04DYZNR  ----------------------------------------------------gaac----
FVRET1A04DTPKU  ------------------------------------------------------------
FVRET1A04DV9FC  ------------------------------------------------------------
FVRET1A04DRFXB  ------------------------------------------------------------
FVRET1A04DQZF1  -------------------------------------------------------tagtt
FVRET1A04DQ5RJ  -------------------------------------------------------tagtt
FVRET1A04DXXAR  ----------------------------------------------------ccctatcc
FVRET1A04DW15V  ------------------------------------------------------------
FVRET1A04DWOCK  ----------------------------------------------------caaccttt
FVRET1A04DUQ5S  ----------------------------------------------------ccacagta
FVRET1A04DMJLO  ------------------------------------------------------------
FVRET1A04DS241  ----------------------------------------------------c-------
FVRET1A04DZN2U  ----------------------------------------------------a-------
FVRET1A04DUVH5  ----------------------------------------------------c-------
FVRET1A04DSKFI  ----------------------------------------------------acaagaac
FVRET1A04DP9OI  -------------------------------------------------------aaacc
FVRET1A04DT2YS  ----------------------------------------------------cacaacct
FVRET1A04DYL0D  ----------------------------------------------------gtcctcac
FVRET1A04DNQQL  ------------------------------------------------------------
FVRET1A04DP36Z  ----------------------------------------------------c------c
FVRET1A04DZX5L  ----------------------------------------------------a-------
FVRET1A04DR15N  ----------------------------------------------------acagcctg
FVRET1A04DM8RK  -------------------------------------------------------catca
FVRET1A04DT1UB  -------------------------------------------------------catta
FVRET1A04DTAT6  -------------------------------------------------------catta
FVRET1A04DWXUV  ----------------------------------------------------agctaaca
FVRET1A04DO3AO  ------------------------------------------------------------
FVRET1A04DWC0S  ------------------------------------------------------------
FVRET1A04DOPXA  ------------------------------------------------------------
FVRET1A04DXP3Q  ------------------------------------------------------------
FVRET1A04DVT1Y  ------------------------------------------------------------
FVRET1A04DUYXO  ------------------------------------------------------------
FVRET1A04DP0E4  ------------------------------------------------------------
FVRET1A04DU1B6  ------------------------------------------------------------
FVRET1A04DQ55I  ------------------------------------------------------------
FVRET1A04DXZT4  ------------------------------------------------------------
FVRET1A04DMC2Y  ----------------------------------------------c-cgcctttaatta
FVRET1A04DOYOI  ------------------------------------------------------taactt
FVRET1A04DVABB  ----------------------------------------------cacacatttcactc
FVRET1A04DVACN  ------------------------------------------------------------
FVRET1A04DXAPX  ------------------------------------------------------------
FVRET1A04DOGHH  ------------------------------------------------------------
FVRET1A04DSUWN  ------------------------------------------------------------
FVRET1A04DPA2C  ------------------------------------------------------------
FVRET1A04DQV70  ------------------------------------------------------------
FVRET1A04DWO7I  ------------------------------------------------------------
FVRET1A04DZXPT  ------------------------------------------------------------
FVRET1A04DYJQE  ------------------------------------------------------------
FVRET1A04D05O8  ------------------------------------------------------------
FVRET1A04D0PJL  ----------------------------------------accgagttcccacctgtaca
FVRET1A04DNKYA  ----------------------------------------acacactgccgat-------
FVRET1A04DU06K  ---------------------------------------gacccaccgcacct-----aa
FVRET1A04DZ6VG  ---------------------------------------gacccaccgcacct-----aa
FVRET1A04DVQRM  ----------------------------------------cactaca-aacc-gcactta
FVRET1A04DWGJR  ----------------------------------------cactaca-aacc-gcactta
FVRET1A04DQ47C  ----------------------------------------accaccg-cacc-taaccga
FVRET1A04D0PRC  ----------------------------------------accaccg-cact-taaccga
FVRET1A04DVA88  ----------------------------------------aaacacaccatc-ttaccga
FVRET1A04DTLXL  ----------------------------------------taaccgtctaccgtcattta
FVRET1A04DWVF7  ----------------------------------------ccgcctaatatacctaaccg
FVRET1A04DNTVP  ----------------------------------------cacga-cctctactacatct
FVRET1A04DQPHH  ----------------------------------------cacga-cctctactacatct
FVRET1A04DP3N4  ----------------------------------------cacgagaccttacaccatct
FVRET1A04DWSSZ  ----------------------------------------cacaagaccttacaccatct
FVRET1A04DUUTK  ---------------------------------------ta-------------------
FVRET1A04DVJE2  ---------------------------------------cacgacctaataa-cttgact
FVRET1A04DXZ58  ---------------------------------------cttctccgaaagg-a------
FVRET1A04DX5X6  ---------------------------------------accatca-------ctacaca
FVRET1A04DO1VH  ---------------------------------------accatca-------ctacaca
FVRET1A04DTPRX  ---------------------------------------accatca-------ctacaca
FVRET1A04DSBXT  ---------------------------------------accatca-------ctacaca
FVRET1A04DWM0L  ---------------------------------------accatca-------ctacaca
FVRET1A04DMITO  ---------------------------------------accatca-------ctacaca
FVRET1A04DOMGI  ---------------------------------------accatca-------ctacaca
FVRET1A04DVWL4  ---------------------------------------ccctccaagttaacatacaca
FVRET1A04DSEUS  ---------------------------------------g-----agattttaccacact
FVRET1A04DVP7D  ---------------------------------------ggcac---------atacaca
FVRET1A04DXGNP  -----------------------------------------------------ctacaca
FVRET1A04DZX1G  ---------------------------------------------ccaaca--caaacat
FVRET1A04DZRPY  ---------------------------------------------ccaaca--caaacat
FVRET1A04DQKEV  ---------------------------------------------ccaaca--caaacat
FVRET1A04DW4UQ  -------------------------------------------aaccaaca--ccacatc
FVRET1A04DPQUZ  -------------------------------------------caccaaca--ccacatt
FVRET1A04DU7ON  ---------------------------------------gagacataaaca--ccacaac
FVRET1A04DQ9H1  ---------------------------------------actactcattac--ccaacat
FVRET1A04DS828  ---------------------------------------------cagcta--ttctaaa
FVRET1A04DXH3A  ---------------------------------------ccttcctaacaa--caccata
FVRET1A04D1H01  -----------------------------------------acg----------------
FVRET1A04DT8VI  -----------------------------------------gca----------------
FVRET1A04DVN0B  ---------------------------------------ccaca----------------
FVRET1A04DYL5L  ------------------------------------------------------------
FVRET1A04DMMTG  ------------------------------------------------------------
FVRET1A04DN90X  ------------------------------------------------------------
FVRET1A04DSZ10  ---------------------------------------aaccc--------------tt
FVRET1A04DTVEA  ---------------------------------------ccaccaacacatctgctcatt
FVRET1A04DVATI  ---------------------------------------catcca---------------
FVRET1A04DRRG7  ---------------------------------------acgc-----------------
FVRET1A04DPEAC  ---------------------------------------gt-------------------
FVRET1A04DPZ5D  ---------------------------------------cata-----------------
FVRET1A04DNNJ2  ---------------------------------------cacatccgctct---------
FVRET1A04DZEPG  ---------------------------------------cacatccgctct---------
FVRET1A04DXTIN  ---------------------------------------cacatccgctct---------
FVRET1A04DN9E1  ---------------------------------------cacatccgctct---------
FVRET1A04DSK7H  ---------------------------------------cacatccgctct---------
FVRET1A04DTYWO  ---------------------------------------cacatccgctct---------
FVRET1A04DUXJV  ---------------------------------------cacatccgctct---------
FVRET1A04DYDU8  ---------------------------------------cacatccgctct---------
FVRET1A04DRSCC  ---------------------------------------ctac-----------------
FVRET1A04DYCAN  ---------------------------------------ccccacaacttcaacgaccct
FVRET1A04DRE3F  ---------------------------------------gcctctaanaaccacanactt
FVRET1A04DOSNO  ---------------------------------------ggcccaaccattaacaactaa
FVRET1A04DVQZM  ---------------------------------------actatca----catcacaact
FVRET1A04DXTDD  ---------------------------------------aaccatttttccaagcgtcct
FVRET1A04DSNPY  ---------------------------------------caacccaagacacacctcatt
FVRET1A04DW4T2  ---------------------------------------catcc----aaacacctaatt
FVRET1A04DQSR2  ---------------------------------------cttatctttgacccgctaata
FVRET1A04DV5AS  ---------------------------------------cacgtcccaaaacacttcata
FVRET1A04DR33X  ---------------------------------------c-cctacaccgacatatcatc
FVRET1A04DX90B  ---------------------------------------c-cctacaccgacatatcatc
FVRET1A04DNU3T  ---------------------------------------a------gtcgacatatcagt
FVRET1A04DXOD3  ---------------------------------------taacccatatcagttagcaca
FVRET1A04DRK5Q  ---------------------------------------cactacatatctcatgatctc
FVRET1A04DR8TC  ---------------------------------------gactccgcctcacatattatc
FVRET1A04DTQK9  ---------------------------------------cacgc-------tacaaaatt
FVRET1A04DOPYY  ------------------------------------------------------------
FVRET1A04DWIJI  ------------------------------------------------------------
FVRET1A04DW5GL  ------------------------------------------------------------
FVRET1A04DQGUR  ------------------------------------------------------------
FVRET1A04DRVAX  ------------------------------------------------------------
FVRET1A04DWM5D  ------------------------------------------------------------
FVRET1A04DQMFK  ------------------------------------------------------------
FVRET1A04DWFHS  -----------------------------------------------------------c
FVRET1A04DV6B5  -----------------------------------------------------------c
FVRET1A04DT5H5  ------------------------------------------------------------
FVRET1A04DOCRQ  ------------------------------------------------------------
FVRET1A04DPD1W  ------------------------------------------------------------
FVRET1A04DTF4K  ------------------------------------------------------------
FVRET1A04DR0NO  ------------------------------------------------------------
FVRET1A04DWIAO  ------------------------------------------------------------
FVRET1A04DVF8P  ------------------------------------------------------------
FVRET1A04DQ80C  ------------------------------------------------------------
FVRET1A04DYM1M  ------------------------------------------------------------
FVRET1A04DMJLY  ------------------------------------------------------------
FVRET1A04DWOMB  ------------------------------------------------------------
FVRET1A04DS9O0  ------------------------------------------------------------
FVRET1A04DULOU  ------------------------------------------------------------
FVRET1A04DZNK0  ---------------------------------------------aatctc-ta-c-agg
FVRET1A04DXJR3  ---------------------------------------------aatctc-ta-c-agg
FVRET1A04DZZ75  ---------------------------------------------aatctc-ta-c-agg
FVRET1A04DWENH  ---------------------------------------------aatctc-ta-c-agg
FVRET1A04DZQS9  ---------------------------------------------aatctc-ta-c-agg
FVRET1A04DTUZ9  ---------------------------------------------aatctc-ta-c-agg
FVRET1A04DR61Y  ---------------------------------------------aatctc-ta-c-agg
FVRET1A04DV46B  ---------------------------------------------aatctc-ta-c-agg
FVRET1A04DTFVN  ---------------------------------------------aatctc-ta-c-agg
FVRET1A04DPRLO  ---------------------------------------------aatctc-ta-c-agg
FVRET1A04DZNMC  ---------------------------------------------aatctc-ta-c-agg
FVRET1A04DUWYO  ---------------------------------------------aatctc-ta-c-agg
FVRET1A04DQ2MY  ---------------------------------------------aatctc-ta-c-agg
FVRET1A04DQYRL  ---------------------------------------------aatctc-ta-c-agg
FVRET1A04DUX9K  ---------------------------------------------aatctc-ta-c-agg
FVRET1A04DT0B0  ---------------------------------------------aatctc-ta-c-agg
FVRET1A04DTGI8  ---------------------------------------------aatctc-ta-c-agg
FVRET1A04DR1KM  ---------------------------------------------aatctc-ta-c-agg
FVRET1A04DUN8L  ---------------------------------------------aatctc-ta-c-agg
FVRET1A04DW1LL  ---------------------------------------------aatctc-ta-c-agg
FVRET1A04DQ47Z  ---------------------------------------------aatctc-ta-c-agg
FVRET1A04DQGRB  ---------------------------------------------aatctc-ta-c-agg
FVRET1A04DQWI8  ---------------------------------------------aatctc-ta-c-agg
FVRET1A04DV6M2  ---------------------------------------------aatctc-ta-c-agg
FVRET1A04DQVX7  ---------------------------------------------aatctc-ta-c-agg
FVRET1A04DOI1K  ---------------------------------------------aatctc-ta-c-agg
FVRET1A04DQF7F  ---------------------------------------------aatctc-ta-c-agg
FVRET1A04DS0EB  ---------------------------------------------aatctc-ta-c-agg
FVRET1A04DSAL6  ---------------------------------------------aatctc-ta-c-agg
FVRET1A04DWU0D  ---------------------------------------------aatctc-ta-c-agg
FVRET1A04DXS9R  ---------------------------------------------aatctc-ta-c-agg
FVRET1A04DOL9K  ---------------------------------------------aatctc-ta-c-agg
FVRET1A04DXS8X  ---------------------------------------------aatctc-ta-c-agg
FVRET1A04DXDJE  ---------------------------------------------aatctc-ta-c-agg
FVRET1A04DZ9RR  ---------------------------------------------aatctc-ta-c-agg
FVRET1A04DYOW6  ---------------------------------------------aatctc-ta-c-agg
FVRET1A04D0VWC  ---------------------------------------------aatctc-ta-c-agg
FVRET1A04DSV8S  ---------------------------------------------aatctc-ta-c-agg
FVRET1A04DOC89  ---------------------------------------------aatctc-ta-c-agg
FVRET1A04DSGF5  ---------------------------------------------aatctc-ta-c-agg
FVRET1A04DX9PV  ---------------------------------------------aatctc-ta-c-agg
FVRET1A04DVI21  ---------------------------------------------aatctc-ta-c-agg
FVRET1A04DP0GA  ---------------------------------------------aatctc-ta-c-agg
FVRET1A04DPB46  ---------------------------------------------aatctc-ta-c-agg
FVRET1A04DYY05  ---------------------------------------------aatctc-ta-c-agg
FVRET1A04D0F32  ---------------------------------------------aatctc-ta-c-agg
FVRET1A04DNX64  ---------------------------------------------aatctc-ta-c-agg
FVRET1A04DNNSI  ---------------------------------------------aatctc-ta-c-agg
FVRET1A04DSQ5G  ---------------------------------------------aatctc-ta-c-agg
FVRET1A04DUHZP  ---------------------------------------------aatctc-ta-c-agg
FVRET1A04DZRWJ  ---------------------------------------------aatctc-ta-c-agg
FVRET1A04DQGDI  ---------------------------------------------aatctc-ta-c-agg
FVRET1A04DY5TC  ---------------------------------------------aatctc-ta-c-agg
FVRET1A04DS6V4  ---------------------------------------------aatctc-ta-c-agg
FVRET1A04DNTQL  ---------------------------------------------aatctc-ta-c-agg
FVRET1A04DZX0T  ---------------------------------------------aatctc-ta-c-agg
FVRET1A04DNW7O  ---------------------------------------------aatctc-ta-c-agg
FVRET1A04DSD6C  ---------------------------------------------aatctc-ta-c-agg
FVRET1A04DUXNA  ---------------------------------------------aatctc-ta-c-agg
FVRET1A04D08KJ  ---------------------------------------------aatctc-ta-c-agg
FVRET1A04DSG0H  ---------------------------------------------aatctc-ta-c-agg
FVRET1A04DTGSH  ---------------------------------------------aatctc-ta-c-agg
FVRET1A04DWKY4  ---------------------------------------------aatctc-ta-c-agg
FVRET1A04DT1R8  ---------------------------------------------aatctc-ta-c-agg
FVRET1A04DS3CR  ---------------------------------------------aatctc-ta-c-agg
FVRET1A04DQM3N  ---------------------------------------------aatctc-ta-n-agg
FVRET1A04DWE9L  ---------------------------------------------aatctc-ta-c-agg
FVRET1A04DL91S  ---------------------------------------------aatctc-ta-c-agg
FVRET1A04DPW7L  ---------------------------------------------aatctc-ta-c-agg
FVRET1A04DPFAM  ---------------------------------------------aatctc-ta-c-agg
FVRET1A04DP1Q3  ---------------------------------------------aatctc-ta-c-agg
FVRET1A04DQALG  ---------------------------------------------aatctc-ta-c-agg
FVRET1A04DSP51  ---------------------------------------------aatctc-ta-c-agg
FVRET1A04DWR39  ---------------------------------------------aatctc-ta-c-agg
FVRET1A04DY1MZ  ---------------------------------------------aatctc-ta-c-agg
FVRET1A04DN90L  ---------------------------------------------aatctc-ta-c-agg
FVRET1A04DNZ1W  ---------------------------------------------aatctc-ta-c-agg
FVRET1A04DNA6H  ---------------------------------------------aatctc-ta-c-agg
FVRET1A04DPEQM  ---------------------------------------------aatctc-ta-c-agg
FVRET1A04DTSU7  ---------------------------------------------aatctc-ta-c-agg
FVRET1A04DXQGZ  ---------------------------------------------aatctc-ta-c-agg
FVRET1A04DTGO3  ---------------------------------------------aatctc-ta-c-agg
FVRET1A04DV3M1  ---------------------------------------------aatctc-ta-c-agg
FVRET1A04D0VXJ  ---------------------------------------------aatctc-ta-c-agg
FVRET1A04DQTZ0  ---------------------------------------------aatctc-ta-c-agg
FVRET1A04DUYQ8  ---------------------------------------------aatctc-ta-c-agg
FVRET1A04DRB38  ---------------------------------------------aatctc-ta-c-agg
FVRET1A04DZRVY  ---------------------------------------------aatctc-ta-c-agg
FVRET1A04DXNMF  ---------------------------------------------aatctc-ta-c-agg
FVRET1A04DOC00  ---------------------------------------------aatctc-ta-c-agg
FVRET1A04DVG9Y  ---------------------------------------------aatctc-ta-c-agg
FVRET1A04D0I9L  ---------------------------------------------aatctc-ta-c-agg
FVRET1A04DSB3Q  ---------------------------------------------aatctc-ta-c-agg
FVRET1A04DSAVH  ---------------------------------------------aatctc-ta-c-agg
FVRET1A04D0V9D  ---------------------------------------------aatctc-ta-c-agg
FVRET1A04DWLSR  ---------------------------------------------aatctc-ta-c-agg
FVRET1A04DVY6V  ---------------------------------------------aatctc-ta-c-agg
FVRET1A04DSZSM  ---------------------------------------------aatctc-ta-c-agg
FVRET1A04DU4KG  ---------------------------------------------aatctc-ta-c-agg
FVRET1A04DQI1F  ---------------------------------------------aatctc-ta-c-agg
FVRET1A04DPJ9H  ---------------------------------------------aatctc-ta-c-agg
FVRET1A04DXAS0  ---------------------------------------------aatctc-ta-c-agg
FVRET1A04DUUNZ  ---------------------------------------------aatctc-ta-c-agg
FVRET1A04DMPW5  ---------------------------------------------aatctc-ta-c-agg
FVRET1A04DQMH2  ---------------------------------------------aatctc-ta-c-agg
FVRET1A04DSQLQ  ---------------------------------------------aatctc-ta-c-agg
FVRET1A04DQDBP  ---------------------------------------------aatctc-ta-c-agg
FVRET1A04DNT4T  ---------------------------------------------aatctc-ta-c-agg
FVRET1A04DV8IG  ---------------------------------------------aatctc-ta-c-agg
FVRET1A04DU4EC  ---------------------------------------------aatctc-ta-c-agg
FVRET1A04DODB6  ---------------------------------------------aatctc-ta-c-agg
FVRET1A04DUK4H  ---------------------------------------------aatctc-ta-c-agg
FVRET1A04DPZ3W  ---------------------------------------------aatctc-ta-c-agg
FVRET1A04DMZDU  ---------------------------------------------aatctc-ta-c-agg
FVRET1A04DMY85  ---------------------------------------------aatctc-ta-c-agg
FVRET1A04DPRQ8  ---------------------------------------------aatctc-ta-c-agg
FVRET1A04DRCOB  ---------------------------------------------aatctc-ta-c-agg
FVRET1A04DNRP0  ---------------------------------------------aatctc-ta-c-agg
FVRET1A04DVDBR  ---------------------------------------------aatctc-ta-c-agg
FVRET1A04DYDDB  ---------------------------------------------aatctc-ta-c-agg
FVRET1A04DONCH  ---------------------------------------------aatctc-ta-c-agg
FVRET1A04DSV9A  ---------------------------------------------aatctc-ta-c-agg
FVRET1A04DWYOU  ---------------------------------------------aatctc-ta-c-agg
FVRET1A04DWBUT  ---------------------------------------------aatctc-ta-c-agg
FVRET1A04DP6SW  ---------------------------------------------aatctc-ta-c-agg
FVRET1A04DVPM8  ---------------------------------------------aatctc-ta-c-agg
FVRET1A04DX0JD  ---------------------------------------------aatctc-ta-c-agg
FVRET1A04DV2FE  ---------------------------------------------aatctc-ta-c-agg
FVRET1A04DSQM8  ---------------------------------------------aatctc-ta-c-agg
FVRET1A04DN3YS  ---------------------------------------------aatctc-ta-c-agg
FVRET1A04DSIJF  ---------------------------------------------aatctc-ta-c-agg
FVRET1A04DQWN6  ---------------------------------------------aatctc-ta-c-agg
FVRET1A04DURFA  ---------------------------------------------aatctc-ta-c-agg
FVRET1A04DQ61W  ---------------------------------------------aatctc-ta-c-agg
FVRET1A04DQGQN  ---------------------------------------------aatctc-ta-c-agg
FVRET1A04DW4CA  ---------------------------------------------aatctc-ta-c-agg
FVRET1A04DR4Q0  ---------------------------------------------aatctc-ta-c-agg
FVRET1A04DTATI  ---------------------------------------------aatctc-ta-c-agg
FVRET1A04DQ6B1  ---------------------------------------------aatctc-ta-c-agg
FVRET1A04DV3W7  ---------------------------------------------aatctc-ta-c-agg
FVRET1A04DTVK8  ---------------------------------------------aatctc-ta-c-agg
FVRET1A04DU376  ---------------------------------------------aatctc-ta-c-agg
FVRET1A04DWP67  ---------------------------------------------aatctc-ta-c-agg
FVRET1A04DNQQ3  ---------------------------------------------aatctc-ta-c-agg
FVRET1A04DPXBQ  ---------------------------------------------aatctc-ta-c-agg
FVRET1A04DTDK8  ---------------------------------------------aatctc-ta-c-agg
FVRET1A04DW5G9  ---------------------------------------------aatctc-ta-c-agg
FVRET1A04DP1YH  ---------------------------------------------aatctc-ta-c-agg
FVRET1A04DWUYG  ---------------------------------------------aatctc-ta-c-agg
FVRET1A04DPQXM  ---------------------------------------------aatctc-ta-c-agg
FVRET1A04DVFXT  ---------------------------------------------aatctc-ta-c-agg
FVRET1A04DX2V0  ---------------------------------------------aatctc-ta-c-agg
FVRET1A04DXTO9  ---------------------------------------------aatctc-ta-c-agg
FVRET1A04DSQAC  ---------------------------------------------aatctc-ta-c-agg
FVRET1A04DUHZJ  ---------------------------------------------aatctc-ta-c-agg
FVRET1A04DOZMY  ---------------------------------------------aatctc-ta-c-agg
FVRET1A04DTIMV  ---------------------------------------------aatctc-ta-c-agg
FVRET1A04DSJNN  ---------------------------------------------aatctc-ta-c-agg
FVRET1A04DPVM0  ---------------------------------------------aatctc-ta-c-agg
FVRET1A04DSQIB  ---------------------------------------------aatctc-ta-c-agg
FVRET1A04DU14V  ---------------------------------------------aatctc-ta-c-agg
FVRET1A04DWBX4  ---------------------------------------------aatctc-ta-c-agg
FVRET1A04DR2FI  ---------------------------------------------aatctc-ta-c-agg
FVRET1A04DVSPY  ---------------------------------------------aatctc-ta-c-agg
FVRET1A04DOVLM  ---------------------------------------------aatctc-ta-c-agg
FVRET1A04DSNJS  ---------------------------------------------aatctc-ta-c-agg
FVRET1A04DT4QO  ---------------------------------------------aatctc-ta-c-agg
FVRET1A04DUEK9  ---------------------------------------------aatctc-ta-c-agg
FVRET1A04DX9VP  ---------------------------------------------aatctc-ta-c-agg
FVRET1A04DYC2I  ---------------------------------------------aatctc-ta-c-agg
FVRET1A04DYIX4  ---------------------------------------------aatctc-ta-c-agg
FVRET1A04DT744  ---------------------------------------------aatctc-ta-c-agg
FVRET1A04DVAJT  ---------------------------------------------aatctc-ta-c-agg
FVRET1A04DQTKP  ---------------------------------------------aatctc-ta-c-agg
FVRET1A04DYPVD  ---------------------------------------------aatctc-ta-c-agg
FVRET1A04DVJTH  ---------------------------------------------aatctc-ta-c-agg
FVRET1A04DQDEJ  ---------------------------------------------aatctc-ta-c-agg
FVRET1A04DQ8CU  ---------------------------------------------aatctc-ta-c-agg
FVRET1A04DUXZ1  ---------------------------------------------aatctc-ta-c-agg
FVRET1A04DP6F0  ---------------------------------------------aatctc-ta-c-agg
FVRET1A04DWU3M  ---------------------------------------------aatctc-ta-c-agg
FVRET1A04DV6YR  ---------------------------------------------aatctc-ta-c-agg
FVRET1A04DSD49  ---------------------------------------------aatctc-ta-c-agg
FVRET1A04DVY13  ---------------------------------------------aatctc-ta-c-agg
FVRET1A04DXQNB  ---------------------------------------------aatctc-ta-c-agg
FVRET1A04DVS8O  ---------------------------------------------aatctc-ta-c-agg
FVRET1A04DP0DG  ---------------------------------------------aatctc-ta-c-agg
FVRET1A04DUI8Y  ---------------------------------------------aatctc-ta-c-agg
FVRET1A04DVNMQ  ---------------------------------------------aatctc-ta-c-agg
FVRET1A04DQAC9  ---------------------------------------------aatctc-ta-c-agg
FVRET1A04DL9WL  ---------------------------------------------aatctc-ta-c-agg
FVRET1A04DR4J1  ---------------------------------------------aatctc-ta-c-agg
FVRET1A04DSM9P  ---------------------------------------------aatctc-ta-c-agg
FVRET1A04DZQSY  ---------------------------------------------aatctc-ta-c-agg
FVRET1A04DN6KR  ---------------------------------------------aatctc-ta-c-agg
FVRET1A04D0MXB  ---------------------------------------------aatctc-ta-c-agg
FVRET1A04DWFXL  ---------------------------------------------aatctc-ta-c-agg
FVRET1A04DWF38  ---------------------------------------------aatctc-ta-c-agg
FVRET1A04DZ6U5  ---------------------------------------------aatctc-ta-c-agg
FVRET1A04DNBSD  ---------------------------------------------aatctc-ta-c-agg
FVRET1A04DZRU4  ---------------------------------------------aatctc-ta-c-agg
FVRET1A04DUL4A  ---------------------------------------------aatctc-ta-c-agg
FVRET1A04DRSSW  ---------------------------------------------aatctc-ta-c-agg
FVRET1A04DNEXF  ---------------------------------------------aatctc-ta-c-agg
FVRET1A04DXUJC  ---------------------------------------------aatctc-ta-c-agg
FVRET1A04DP3U6  ---------------------------------------------aatctc-ta-c-agg
FVRET1A04DXU63  ---------------------------------------------aatctc-ta-c-agg
FVRET1A04DWAF7  ---------------------------------------------aatctc-ta-c-agg
FVRET1A04DRJRG  ---------------------------------------------aatctc-ta-c-agg
FVRET1A04DNEET  ---------------------------------------------aatctc-ta-c-agg
[truncated: 732,598 more chars]
