# Supplementary material for: Study of the Molecular Recognition of Aptamers Selected through Ovarian Cancer Cell-SELEX
Source: PLoS One. 2010 Nov 1;5(11):e13770. doi: 10.1371/journal.pone.0013770 (PMC2967474; doi:10.1371/journal.pone.0013770)
Supplement: Data S2 — Allignment of the final CAOV3 pool. (0.20 MB TXT) [file pone.0013770.s002.txt]

CLUSTAL format alignment by MAFFT (v6.707b)


FX0X3RN01BTFJ2  a--------gcgga----------------------------------------------
FX0X3RN01BT71G  a--------gcgga----------------------------------------------
FX0X3RN01BQ3C5  a--------gcgga----------------------------------------------
FX0X3RN01BSXLC  a--------gcgga----------------------------------------------
FX0X3RN01BNQUF  a--------gcgga----------------------------------------------
FX0X3RN01BT8B5  a--------gcgga----------------------------------------------
FX0X3RN01BV6PX  a--------gcgga----------------------------------------------
FX0X3RN01BUDE3  a--------gcgga----------------------------------------------
FX0X3RN01BT47O  a--------gcgga----------------------------------------------
FX0X3RN01BMN9Y  a--------gcgga----------------------------------------------
FX0X3RN01BSQUD  a--------gcgga----------------------------------------------
FX0X3RN01BKUMJ  a--------gcgga----------------------------------------------
FX0X3RN01BRL6B  a--------gcgga----------------------------------------------
FX0X3RN01BLCY4  a--------gcgga----------------------------------------------
FX0X3RN01BVRYR  a--------gcgga----------------------------------------------
FX0X3RN01BLJCJ  a--------gcgga----------------------------------------------
FX0X3RN01BT2QN  a--------gcgga----------------------------------------------
FX0X3RN01BR7BQ  a--------gcgga----------------------------------------------
FX0X3RN01BWFJ7  a--------gcgga----------------------------------------------
FX0X3RN01BMRJS  a--------gcgga----------------------------------------------
FX0X3RN01BRPNT  a--------gcgga----------------------------------------------
FX0X3RN01BW42A  a--------gcgga----------------------------------------------
FX0X3RN01BR5IP  a--------gcgga----------------------------------------------
FX0X3RN01BSEN9  a--------gcgga----------------------------------------------
FX0X3RN01BRCUH  a--------gcgga----------------------------------------------
FX0X3RN01BRCK7  a--------gcgga----------------------------------------------
FX0X3RN01BWVPV  a--------gcgga----------------------------------------------
FX0X3RN01BRVT6  a--------gcgga----------------------------------------------
FX0X3RN01BT8FX  a--------gcgga----------------------------------------------
FX0X3RN01BUBP9  a--------gcgga----------------------------------------------
FX0X3RN01BTZCI  a--------gcgga----------------------------------------------
FX0X3RN01BJAGY  a--------gcgga----------------------------------------------
FX0X3RN01BRJGW  a--------gcgga----------------------------------------------
FX0X3RN01BKRLO  a--------gcgga----------------------------------------------
FX0X3RN01BNEVT  a--------gcgga----------------------------------------------
FX0X3RN01BVMMV  a--------gcgga----------------------------------------------
FX0X3RN01BK02U  a--------gcgga----------------------------------------------
FX0X3RN01BNNAR  a--------gcgga----------------------------------------------
FX0X3RN01BOYVH  a--------gcgga----------------------------------------------
FX0X3RN01BKSSS  a--------gcgga----------------------------------------------
FX0X3RN01BUH8W  a--------gcgga----------------------------------------------
FX0X3RN01BQZQF  a--------gcgga----------------------------------------------
FX0X3RN01BQWAB  a--------gcgga----------------------------------------------
FX0X3RN01BQY9X  a--------gcgga----------------------------------------------
FX0X3RN01BTKBE  a--------gcgga----------------------------------------------
FX0X3RN01BSK5H  a--------gcgga----------------------------------------------
FX0X3RN01BKJAZ  a--------gcgga----------------------------------------------
FX0X3RN01BNHV9  a--------gcgga----------------------------------------------
FX0X3RN01BS928  a--------gcgga----------------------------------------------
FX0X3RN01BWU0U  a--------gcgga----------------------------------------------
FX0X3RN01BKPAD  a--------gcgga----------------------------------------------
FX0X3RN01BJZEO  a--------gcgga----------------------------------------------
FX0X3RN01BSSBV  a--------gcgga----------------------------------------------
FX0X3RN01BTPR7  a--------gcgga----------------------------------------------
FX0X3RN01BQXEM  a--------gcgga----------------------------------------------
FX0X3RN01BTT6J  a--------gcgga----------------------------------------------
FX0X3RN01BTEBY  a--------gcgga----------------------------------------------
FX0X3RN01BT3JM  a--------gcgga----------------------------------------------
FX0X3RN01BP1WC  a--------gcgga----------------------------------------------
FX0X3RN01BPVJF  a--------gcgga----------------------------------------------
FX0X3RN01BP5LU  a--------gcgga----------------------------------------------
FX0X3RN01BU0MJ  a--------gcgga----------------------------------------------
FX0X3RN01BX28U  a--------gcgga----------------------------------------------
FX0X3RN01BKB7L  a--------gcgga----------------------------------------------
FX0X3RN01BVDEY  a--------gcgga----------------------------------------------
FX0X3RN01BKBVC  a--------gcgga----------------------------------------------
FX0X3RN01BTZ3B  a--------gcgga----------------------------------------------
FX0X3RN01BJDNI  a--------gcgga----------------------------------------------
FX0X3RN01BK1O7  a--------gcgga----------------------------------------------
FX0X3RN01BILPV  a--------gcgga----------------------------------------------
FX0X3RN01BUBJA  a--------gcgga----------------------------------------------
FX0X3RN01BRC5A  a--------gcgga----------------------------------------------
FX0X3RN01BLZKT  a--------gcgga----------------------------------------------
FX0X3RN01BQQ5W  a--------gcgga----------------------------------------------
FX0X3RN01BT95I  a--------gcgga----------------------------------------------
FX0X3RN01BL15L  ----------cgga----------------------------------------------
FX0X3RN01BS61Y  a--------gcgga----------------------------------------------
FX0X3RN01BPBCR  a--------gcgga----------------------------------------------
FX0X3RN01BLD0S  a--------gcgga----------------------------------------------
FX0X3RN01BQC0S  atgtgcgacgcgga----------------------------------------------
FX0X3RN01BIR3Q  atgtgcgacgcgga----------------------------------------------
FX0X3RN01BVRNB  atgtgcgacgcgga----------------------------------------------
FX0X3RN01BUGD3  atgtgcgacgcgga----------------------------------------------
FX0X3RN01BMM9O  -aggacgaaccttt----------------------------------------------
FX0X3RN01BQZYF  -aggacgaaccttt----------------------------------------------
FX0X3RN01BRI90  -aggacgaaccttt----------------------------------------------
FX0X3RN01BT1RV  -aggacgaaccttt----------------------------------------------
FX0X3RN01BNN6H  -aggacgaaccttt----------------------------------------------
FX0X3RN01BNM7E  -aggacgaaccttt----------------------------------------------
FX0X3RN01BWYEX  -aggacgaaccttt----------------------------------------------
FX0X3RN01BVWBX  -aggacgaaccttt----------------------------------------------
FX0X3RN01BS6RF  -aggacgaaccttt----------------------------------------------
FX0X3RN01BKH77  -aggacgaaccttt----------------------------------------------
FX0X3RN01BO57U  -aggacgaaccttt----------------------------------------------
FX0X3RN01BVUP1  -aggacgaaccttt----------------------------------------------
FX0X3RN01BT73D  -aggacgaaccttt----------------------------------------------
FX0X3RN01BR84U  -aggacgaaccttt----------------------------------------------
FX0X3RN01BNXNZ  taggattggattct----------------------------------------------
FX0X3RN01BVF9A  cgccccttaaagcc----------------------------------------------
FX0X3RN01BVKX0  ccgctctt--tgcc----------------------------------------------
FX0X3RN01BTCE9  gtgattag--ccgt----------------------------------------------
FX0X3RN01BP1FG  ctgccccc--gctc----------------------------------------------
FX0X3RN01BXANA  aagg--------------------------------------------------------
FX0X3RN01BULQU  ggcagctt--tttt----------------------------------------------
FX0X3RN01BU1LZ  ggcagctt--tttt----------------------------------------------
FX0X3RN01BTEKW  ggcagc-t--tttt----------------------------------------------
FX0X3RN01BLBSB  gacgggct--tttt----------------------------------------------
FX0X3RN01BUXAZ  ctgtatgtgctgtg----------------------------------------------
FX0X3RN01BQERH  cagcatgtctttcg----------------------------------------------
FX0X3RN01BR48Z  tcggacgaaggtac----------------------------------------------
FX0X3RN01BOS6X  atgggcggcgtttt----------------------------------------------
FX0X3RN01BKR7P  ggacctgcctctgt----------------------------------------------
FX0X3RN01BUUAC  gtccgggcattttc----------------------------------------------
FX0X3RN01BWRRC  aagtagcttaacat----------------------------------------------
FX0X3RN01BQC5L  aatgagcccgcatt----------------------------------------------
FX0X3RN01BKYGC  aaccgagcttcact----------------------------------------------
FX0X3RN01BUBIM  gagctattaactct----------------------------------------------
FX0X3RN01BOYLS  tgggagccctttta----------------------------------------------
FX0X3RN01BPHOL  ggaaagttggtcat----------------------------------------------
FX0X3RN01BVAVG  cgcgcacgcccttc----------------------------------------------
FX0X3RN01BNU86  tgatggcgttcctc----------------------------------------------
FX0X3RN01BPYG2  ccgcaccgaattat----------------------------------------------
FX0X3RN01BSL1G  tcgcccggaagatg----------------------------------------------
FX0X3RN01BMWK4  gccccaggaacaga----------------------------------------------
FX0X3RN01BSBX4  accctacgattacc----------------------------------------------
FX0X3RN01BUC48  accctacgattacc----------------------------------------------
FX0X3RN01BK5D5  accctacgattacc----------------------------------------------
FX0X3RN01BRUXQ  gttgcaatttctct----------------------------------------------
FX0X3RN01BJ3CA  ttgtgagagcccta----------------------------------------------
FX0X3RN01BKXI8  acagaaagttagca----------------------------------------------
FX0X3RN01BMSPF  acgtcgagctagca----------------------------------------------
FX0X3RN01BQN9C  agggagattaggca----------------------------------------------
FX0X3RN01BQ8TI  cttagttttctgaa----------------------------------------------
FX0X3RN01BT8E2  agggtagggtttgg----------------------------------------------
FX0X3RN01BVD20  atttgcgcccgtaa----------------------------------------------
FX0X3RN01BVLFP  agggtgcgctttac----------------------------------------------
FX0X3RN01BRDLB  gacccgtttcttca----------------------------------------------
FX0X3RN01BUHSX  tcaatcgattacta----------------------------------------------
FX0X3RN01BWCYR  gtaccctctcactc----------------------------------------------
FX0X3RN01BQ9S8  gtaccctctcactc----------------------------------------------
FX0X3RN01BJA1H  ggacc-cccggtag----------------------------------------------
FX0X3RN01BTP2Q  aggagccctgtttt----------------------------------------------
FX0X3RN01BUHLJ  agccgtattcggtg----------------------------------------------
FX0X3RN01BNH6L  cggcatcctaattt----------------------------------------------
FX0X3RN01BYCYG  cggcatcctaattt----------------------------------------------
FX0X3RN01BPHJ9  cggcgattccgcgt----------------------------------------------
FX0X3RN01BWUZZ  tcattacgttaaac----------------------------------------------
FX0X3RN01BLZD2  tcattacgttaaac----------------------------------------------
FX0X3RN01BN0D1  acaagatagggata----------------------------------------------
FX0X3RN01BW5DE  acaagatagggata----------------------------------------------
FX0X3RN01BO4W2  g-ggaatgcgcttc----------------------------------------------
FX0X3RN01BSO4E  tggtgatagg--------------------------------------------------
FX0X3RN01BVXYC  ggggaataggggtg----------------------------------------------
FX0X3RN01BMPA1  gtactgagcgactc----------------------------------------------
FX0X3RN01BQ9LR  -----tacaccggc----------------------------------------------
FX0X3RN01BUVMP  -----c-taccaac----------------------------------------------
FX0X3RN01BLTPI  -----cgatcagac----------------------------------------------
FX0X3RN01BWVXE  ---tacaaccaga-----------------------------------------------
FX0X3RN01BR4B0  ---tacaaccaga-----------------------------------------------
FX0X3RN01BU6ZY  ---tacaaccaga-----------------------------------------------
FX0X3RN01BWFR5  ---tacaaccaga-----------------------------------------------
FX0X3RN01BSNL6  ---tacaaccaga-----------------------------------------------
FX0X3RN01BOP6X  ---tacaaccaga-----------------------------------------------
FX0X3RN01BWMFP  ---tacaaccaga-----------------------------------------------
FX0X3RN01BXW9U  ---tacaaccaga-----------------------------------------------
FX0X3RN01BV7M3  ---tacaaccaga-----------------------------------------------
FX0X3RN01BRJKE  ---tacaaccaga-----------------------------------------------
FX0X3RN01BX9UC  ---tacaaccaga-----------------------------------------------
FX0X3RN01BPSZR  ---tacaaccaga-----------------------------------------------
FX0X3RN01BQXA5  ---tacaaccaga-----------------------------------------------
FX0X3RN01BVRMV  ---tacaaccaga-----------------------------------------------
FX0X3RN01BKIAP  ---tacaaccaga-----------------------------------------------
FX0X3RN01BJ590  ---tacaaccaga-----------------------------------------------
FX0X3RN01BJQDM  ---tacaaccaga-----------------------------------------------
FX0X3RN01BU9YH  gactacaaccaga-----------------------------------------------
FX0X3RN01BU47R  cgtcggatatcagc----------------------------------------------
FX0X3RN01BVZXC  ------------------------------------------------------------
FX0X3RN01BVTLQ  ------------------------------------------------------------
FX0X3RN01BUOI1  cggggccatgtctt----------------------------------------------
FX0X3RN01BTPHZ  cacctc------------------------------------------------------
FX0X3RN01BKVEP  cgtggc------------------------------------------------------
FX0X3RN01BTP17  gc----------------------------------------------------------
FX0X3RN01BOR80  gc----------------------------------------------------------
FX0X3RN01BPE5P  ttattcaggctaccgaggcctgctttgaacactctaattttttcaaagtaaacgcaccgg
FX0X3RN01BVX2Q  ac----------------------------------------------------------
FX0X3RN01BQPR2  ttggt-------------------------------------------------------
FX0X3RN01BJTX4  ttggt-------------------------------------------------------
FX0X3RN01BRAMY  ttggt-------------------------------------------------------
FX0X3RN01BOYMB  ttggt-------------------------------------------------------
FX0X3RN01BV0F3  ttggt-------------------------------------------------------
FX0X3RN01BTQR3  ttggt-------------------------------------------------------
FX0X3RN01BX9FD  caattgtgccgtat----------------------------------------------
FX0X3RN01BQ0D9  tggtgctggcattc----------------------------------------------
FX0X3RN01BRJJI  -----gcggagacc----------------------------------------------
FX0X3RN01BO6BX  -----gcggagacc----------------------------------------------
FX0X3RN01BP6UZ  cagga-gcgt--------------------------------------------------
FX0X3RN01BQC6L  cagga-gcgt--------------------------------------------------
FX0X3RN01BO9EV  tagaatttgc--------------------------------------------------
FX0X3RN01BMFEQ  cac------t--------------------------------------------------
FX0X3RN01BVEE7  cccagtactt--------------------------------------------------
FX0X3RN01BU5UR  cacggggttttg------------------------------------------------
FX0X3RN01BR1X1  c--------tg-------------------------------------------------
FX0X3RN01BKX1T  c--------ggc------------------------------------------------
FX0X3RN01BSWLY  c--------cac------------------------------------------------
FX0X3RN01BVJYB  c--------cac------------------------------------------------
FX0X3RN01BOQWH  ---------ggt------------------------------------------------
FX0X3RN01BUWC2  tag---------------------------------------------------------
FX0X3RN01BQPU2  tag---------------------------------------------------------
FX0X3RN01BKH98  tag---------------------------------------------------------
FX0X3RN01BSQVF  tag---------------------------------------------------------
FX0X3RN01BLOC4  tag---------------------------------------------------------
FX0X3RN01BPUO5  tag---------------------------------------------------------
FX0X3RN01BOZ6E  tag---------------------------------------------------------
FX0X3RN01BKH53  tag---------------------------------------------------------
FX0X3RN01BJAHZ  tag---------------------------------------------------------
FX0X3RN01BLAK7  gct---------------------------------------------------------
FX0X3RN01BXEAH  cgt---------------------------------------------------------
FX0X3RN01BQZOW  cct---------------------------------------------------------
FX0X3RN01BOPPV  att---------------------------------------------------------
FX0X3RN01BPT7G  gg----------------------------------------------------------
FX0X3RN01BT81E  tagcccc-----------------------------------------------------
FX0X3RN01BRODL  atcaacg-----------------------------------------------------
FX0X3RN01BIYI5  ------------------------------------------------------------
FX0X3RN01BS40H  ------------------------------------------------------------
FX0X3RN01BVUBZ  aggaaca-----------------------------------------------------
FX0X3RN01BRSLH  aggcgag-----------------------------------------------------
FX0X3RN01BKUTB  ggtgcca-----------------------------------------------------
FX0X3RN01BQ9HG  acagggg-----------------------------------------------------
FX0X3RN01BQHOA  aatgggt-----------------------------------------------------
FX0X3RN01BUIB3  -tgtcgt-----------------------------------------------------
FX0X3RN01BKUE3  gtgcgac-----------------------------------------------------
FX0X3RN01BWO8L  gtgcgac-----------------------------------------------------
FX0X3RN01BPKV4  gtgcgac-----------------------------------------------------
FX0X3RN01BVOCW  gtgcgac-----------------------------------------------------
FX0X3RN01BSKXS  tagagg------------------------------------------------------
FX0X3RN01BQ34V  cttggc------------------------------------------------------
FX0X3RN01BQUNI  -ttggc------------------------------------------------------
FX0X3RN01BS710  acaggg------------------------------------------------------
FX0X3RN01BIR2I  gacagt------------------------------------------------------
FX0X3RN01BXEIX  tgccca------------------------------------------------------
FX0X3RN01BMOB3  gcagcc------------------------------------------------------
FX0X3RN01BNHH9  ---gtc------------------------------------------------------
FX0X3RN01BKUVS  ttcccg------------------------------------------------------
FX0X3RN01BRH4C  cgtgcc------------------------------------------------------
FX0X3RN01BV7J2  cgtgcc------------------------------------------------------
FX0X3RN01BWM5V  cgtgcc------------------------------------------------------
FX0X3RN01BXW97  tcgccc------------------------------------------------------
FX0X3RN01BVNHN  ggcagg------------------------------------------------------
FX0X3RN01BQQVX  catcac------------------------------------------------------
FX0X3RN01BTPGQ  gctaa-------------------------------------------------------
FX0X3RN01BTVSC  gctaa-------------------------------------------------------
FX0X3RN01BU4VP  gttgt-------------------------------------------------------
FX0X3RN01BTFNC  -------ttgcat-----------------------------------------------
FX0X3RN01BR9FG  -------aggact-----------------------------------------------
FX0X3RN01BKXV9  -------aggact-----------------------------------------------
FX0X3RN01BRZX5  -------aggact-----------------------------------------------
FX0X3RN01BWLCT  -------ggtcgg-----------------------------------------------
FX0X3RN01BTZLU  -------catcga-----------------------------------------------
FX0X3RN01BXHFG  -------gcttaa-----------------------------------------------
FX0X3RN01BJ5GG  -------gcttaa-----------------------------------------------
FX0X3RN01BKXQ3  -------caccta-----------------------------------------------
FX0X3RN01BM07L  -------cggcgt-----------------------------------------------
FX0X3RN01BJ9L6  -------agttgt-----------------------------------------------
FX0X3RN01BUHIG  -------aatgtg-----------------------------------------------
FX0X3RN01BVQFT  ccaacacgtctat-----------------------------------------------
FX0X3RN01BMLMQ  -----acgtctac-----------------------------------------------
FX0X3RN01BKPAJ  --agcgcacctag-----------------------------------------------
FX0X3RN01BJD1P  --agcgcacctag-----------------------------------------------
FX0X3RN01BPXAV  ------agcgcac-----------------------------------------------
FX0X3RN01BKSPD  ------aagcaac-----------------------------------------------
FX0X3RN01BKBYB  ---------ctac-----------------------------------------------
FX0X3RN01BV33X  ---------ctac-----------------------------------------------
FX0X3RN01BVY8A  ctacat------------------------------------------------------
FX0X3RN01BMVXE  ggccat------------------------------------------------------
FX0X3RN01BPEJ4  agtcga------------------------------------------------------
FX0X3RN01BS1XO  gaacag------------------------------------------------------
FX0X3RN01BVDBV  gaacag------------------------------------------------------
FX0X3RN01BJJWP  gaacag------------------------------------------------------
FX0X3RN01BPBU5  ctgccc------------------------------------------------------
FX0X3RN01BO7WK  tcatct------------------------------------------------------
FX0X3RN01BRSU1  acaggc------------------------------------------------------
FX0X3RN01BSTJ7  cgactt------------------------------------------------------
FX0X3RN01BJDKJ  tcgcga------------------------------------------------------
FX0X3RN01BPNWS  ---ggc------------------------------------------------------
FX0X3RN01BOZAP  ---g--------------------------------------------------------
FX0X3RN01BUU2N  taagtt------------------------------------------------------
FX0X3RN01BWLUR  ttgggt------------------------------------------------------
FX0X3RN01BS4Y2  cctaac------------------------------------------------------
FX0X3RN01BP1UA  aggagc------------------------------------------------------
FX0X3RN01BW408  aaag--------------------------------------------------------
FX0X3RN01BPJD4  aaag--------------------------------------------------------
FX0X3RN01BVX5K  aaag--------------------------------------------------------
FX0X3RN01BRJ3C  aaag--------------------------------------------------------
FX0X3RN01BMSHO  aaag--------------------------------------------------------
FX0X3RN01BXBCP  -aag--------------------------------------------------------
FX0X3RN01BUQZ4  acgcacggtgaaa-----------------------------------------------
FX0X3RN01BQAP5  agaacaatgatgg-----------------------------------------------
FX0X3RN01BVUYW  agaacaatgatgg-----------------------------------------------
FX0X3RN01BWTF9  agaacaatgatgg-----------------------------------------------
FX0X3RN01BRLJN  caggagtgtccag-----------------------------------------------
FX0X3RN01BT43D  agctattggggtt-----------------------------------------------
FX0X3RN01BV51Y  cccatacgaatag-----------------------------------------------
FX0X3RN01BX9SE  ---------ggac-----------------------------------------------
FX0X3RN01BTWBA  ----cctagtggt-----------------------------------------------
FX0X3RN01BUH4E  a---catcgtgag-----------------------------------------------
FX0X3RN01BLGNK  a---catcgtgag-----------------------------------------------
FX0X3RN01BOOZ5  a---catcgtgag-----------------------------------------------
FX0X3RN01BR1QJ  a---catcgtgag-----------------------------------------------
FX0X3RN01BW1PY  a---catcgtgag-----------------------------------------------
FX0X3RN01BN4UJ  a---catcgtgag-----------------------------------------------
FX0X3RN01BLA62  a---catcgtgag-----------------------------------------------
FX0X3RN01BLMH7  atcccatcccgac-----------------------------------------------
FX0X3RN01BUZIR  -gca-gaggctag-----------------------------------------------
FX0X3RN01BUWCP  -gca-gaggctag-----------------------------------------------
FX0X3RN01BPXK3  -gca-gaggctag-----------------------------------------------
FX0X3RN01BW44N  -gca-gaggctag-----------------------------------------------
FX0X3RN01BTN3T  -gca-gaggctag-----------------------------------------------
FX0X3RN01BTL69  -gca-gaggctag-----------------------------------------------
FX0X3RN01BROHL  -gca-gaggctag-----------------------------------------------
FX0X3RN01BJTBY  -gca-gaggctag-----------------------------------------------
FX0X3RN01BS9UQ  -gca-gaggctag-----------------------------------------------
FX0X3RN01BMPJJ  -gca-gaggctag-----------------------------------------------
FX0X3RN01BMFA9  -gca-gaggctag-----------------------------------------------
FX0X3RN01BT5JB  -gca-gaggctag-----------------------------------------------
FX0X3RN01BK7GU  -gca-gaggctag-----------------------------------------------
FX0X3RN01BQUSG  -gca-gaggctag-----------------------------------------------
FX0X3RN01BVHN2  -gca-gaggctag-----------------------------------------------
FX0X3RN01BQDFH  -gca-gaggctag-----------------------------------------------
FX0X3RN01BQ0VC  -gca-gaggctag-----------------------------------------------
FX0X3RN01BLTRK  -gca-gaggctag-----------------------------------------------
FX0X3RN01BMCN6  -gca-gaggctag-----------------------------------------------
FX0X3RN01BTP6S  -gca-gaggctag-----------------------------------------------
FX0X3RN01BQK5P  -gca-gaggctag-----------------------------------------------
FX0X3RN01BV2KC  -gca-gaggctag-----------------------------------------------
FX0X3RN01BJP1E  -gca-gaggctag-----------------------------------------------
FX0X3RN01BT9YG  -gca-gaggctag-----------------------------------------------
FX0X3RN01BN1AF  -gca-gaggctag-----------------------------------------------
FX0X3RN01BR8XW  -gca-gaggctag-----------------------------------------------
FX0X3RN01BLUQB  -gca-gaggctag-----------------------------------------------
FX0X3RN01BJV91  -gca-gaggctag-----------------------------------------------
FX0X3RN01BR5TV  -gca-gaggctag-----------------------------------------------
FX0X3RN01BWJ04  -gca-gaggctag-----------------------------------------------
FX0X3RN01BW44Q  -gca-gaggctag-----------------------------------------------
FX0X3RN01BW8EG  -gca-ggggctag-----------------------------------------------
FX0X3RN01BQ62T  -gca-ggggctag-----------------------------------------------
FX0X3RN01BSQX4  ggcatcagattag-----------------------------------------------
FX0X3RN01BMIUM  ggcatcagattag-----------------------------------------------
FX0X3RN01BRUVR  ggcatcagattag-----------------------------------------------
FX0X3RN01BSGY1  ggcatcagattag-----------------------------------------------
FX0X3RN01BLTX3  ggcatcagattag-----------------------------------------------
FX0X3RN01BOCFO  ggcatcagattag-----------------------------------------------
FX0X3RN01BMO9W  ggcatcagattag-----------------------------------------------
FX0X3RN01BOGMB  ggcatcagattag-----------------------------------------------
FX0X3RN01BQMV4  ggcatcagattag-----------------------------------------------
FX0X3RN01BPU6U  ggcatcagattag-----------------------------------------------
FX0X3RN01BTQ6L  ggcatcagattag-----------------------------------------------
FX0X3RN01BLTX0  ggcatcagattag-----------------------------------------------
FX0X3RN01BQ4EM  -gcatcagattag-----------------------------------------------
FX0X3RN01BUXCU  -gttcgg----cg-----------------------------------------------
FX0X3RN01BWCDF  -gcggcaagtcta-----------------------------------------------
FX0X3RN01BVRKJ  -g-----agtcgg-----------------------------------------------
FX0X3RN01BT3TM  -acctttaacagc-----------------------------------------------
FX0X3RN01BTVDQ  tgtgggaggcgat-----------------------------------------------
FX0X3RN01BR4LK  atcccgcgaatgg-----------------------------------------------
FX0X3RN01BMVI8  ---------aggg-----------------------------------------------
FX0X3RN01BQY8B  ggtttagcggtgg-----------------------------------------------
FX0X3RN01BWPNQ  gtgtgacag--gg-----------------------------------------------
FX0X3RN01BW4BN  ttcc-a------------------------------------------------------
FX0X3RN01BUITB  ccccga------------------------------------------------------
FX0X3RN01BJ2DB  ccccca------------------------------------------------------
FX0X3RN01BV5KU  --gcgg------------------------------------------------------
FX0X3RN01BRBP8  --gcgg------------------------------------------------------
FX0X3RN01BTI40  --gcgg------------------------------------------------------
FX0X3RN01BXHKP  --gcgg------------------------------------------------------
FX0X3RN01BKOXT  --gcgg------------------------------------------------------
FX0X3RN01BKUK7  --gcgg------------------------------------------------------
FX0X3RN01BMQA8  --gcgg------------------------------------------------------
FX0X3RN01BS6KU  --gcgg------------------------------------------------------
FX0X3RN01BN6B5  --gcgg------------------------------------------------------
FX0X3RN01BMLJG  --gcgg------------------------------------------------------
FX0X3RN01BI1K3  --gcgg------------------------------------------------------
FX0X3RN01BVY80  aggcgg------------------------------------------------------
FX0X3RN01BSE17  ----tt------------------------------------------------------
FX0X3RN01BYI21  ----cc------------------------------------------------------
FX0X3RN01BTQQS  ----tc------------------------------------------------------
FX0X3RN01BSG4F  ----cc------------------------------------------------------
FX0X3RN01BUC1Z  gg----------------------------------------------------------
FX0X3RN01BSOU6  gggtca------------------------------------------------------
FX0X3RN01BR7B9  ----at------------------------------------------------------
FX0X3RN01BRL4T  ----at------------------------------------------------------
FX0X3RN01BUY54  ----at------------------------------------------------------
FX0X3RN01BV3PM  ----tc------------------------------------------------------
FX0X3RN01BTY9W  ----gg------------------------------------------------------
FX0X3RN01BVXTV  ----cc------------------------------------------------------
FX0X3RN01BSJYX  gg--gg------------------------------------------------------
FX0X3RN01BTFPX  ag--gg------------------------------------------------------
FX0X3RN01BJM3A  ag--gg------------------------------------------------------
FX0X3RN01BPFPQ  ag--gg------------------------------------------------------
FX0X3RN01BP16K  ag--gg------------------------------------------------------
FX0X3RN01BI7KZ  ag--gg------------------------------------------------------
FX0X3RN01BUT4R  tgttgg------------------------------------------------------
FX0X3RN01BSKV7  tgttgg------------------------------------------------------
FX0X3RN01BMCKX  tgttgg------------------------------------------------------
FX0X3RN01BKUSY  tgttgg------------------------------------------------------
FX0X3RN01BK8OH  agttgc------------------------------------------------------
FX0X3RN01BK2CV  agttgc------------------------------------------------------
FX0X3RN01BVN6V  gttaaa------------------------------------------------------
FX0X3RN01BI7KG  ag--ga------------------------------------------------------
FX0X3RN01BNH52  gc--ca------------------------------------------------------
FX0X3RN01BT1OY  ------------------------------------------------------------
FX0X3RN01BR74G  ------------------------------------------------------------
FX0X3RN01BTF96  ctaggt------------------------------------------------------
FX0X3RN01BPNZR  ggggat------------------------------------------------------
FX0X3RN01BJWKZ  a---gt------------------------------------------------------
FX0X3RN01BT71U  cccagt------------------------------------------------------
FX0X3RN01BR16X  cccagt------------------------------------------------------
FX0X3RN01BUEDC  cccagt------------------------------------------------------
FX0X3RN01BTFKR  ttcgtc------------------------------------------------------
FX0X3RN01BMCZC  ttcgtc------------------------------------------------------
FX0X3RN01BSDZG  ttcgtc------------------------------------------------------
FX0X3RN01BUHYB  ttcgtc------------------------------------------------------
FX0X3RN01BXNPT  ttcgtc------------------------------------------------------
FX0X3RN01BOR9D  ttcgtc------------------------------------------------------
FX0X3RN01BIUYR  ttcgtc------------------------------------------------------
FX0X3RN01BU7TB  tgccga------------------------------------------------------
FX0X3RN01BN7ZQ  attcta------------------------------------------------------
FX0X3RN01BW14F  attcta------------------------------------------------------
FX0X3RN01BSZUZ  acaacg------------------------------------------------------
FX0X3RN01BQDCZ  gggttc------------------------------------------------------
FX0X3RN01BRGLO  tggat-------------------------------------------------------
FX0X3RN01BS4DX  atcctc------------------------------------------------------
FX0X3RN01BQ6V5  gtacgt------------------------------------------------------
FX0X3RN01BVJZR  --a--c------------------------------------------------------
FX0X3RN01BLUIA  --gtgt------------------------------------------------------
FX0X3RN01BQOAL  --aggt------------------------------------------------------
FX0X3RN01BKT78  tagtta------------------------------------------------------
FX0X3RN01BI4ES  tgatta------------------------------------------------------
FX0X3RN01BQJR3  atgggt------------------------------------------------------
FX0X3RN01BPCUH  gggag-------------------------------------------------------
FX0X3RN01BLXEO  gggag-------------------------------------------------------
FX0X3RN01BOIRB  gtaggt------------------------------------------------------
FX0X3RN01BQC5R  ccctga------------------------------------------------------
FX0X3RN01BVS4B  ccctga------------------------------------------------------
FX0X3RN01BXZZZ  tcgttg------------------------------------------------------
FX0X3RN01BRSQ0  tcgttg------------------------------------------------------
FX0X3RN01BSLXM  agtgtt------------------------------------------------------
FX0X3RN01BTI2M  ag-gtg------------------------------------------------------
FX0X3RN01BPN8E  ag-gtg------------------------------------------------------
FX0X3RN01BKO5S  ag-gtg------------------------------------------------------
FX0X3RN01BXT9G  ag-gtg------------------------------------------------------
FX0X3RN01BUN77  cagtacga----------------------------------------------------
FX0X3RN01BUYK1  cagtacga----------------------------------------------------
FX0X3RN01BUEQV  cagtacga----------------------------------------------------
FX0X3RN01BTJPU  cgtgacta----------------------------------------------------
FX0X3RN01BKHWG  cgtgacta----------------------------------------------------
FX0X3RN01BSVM3  ------------------------------------------------------------
FX0X3RN01BUFHU  gggcaaaagcggctagtc------------------------------------------
FX0X3RN01BV33K  g----------------c------------------------------------------
FX0X3RN01BTENC  gggtagcggag--taagt------------------------------------------
FX0X3RN01BRLLU  ----cggagt-cgaa---------------------------------------------
FX0X3RN01BS2ZS  gcaccggact-cgaatcc------------------------------------------
FX0X3RN01BTDA6  gcaccggact-cgaatcc------------------------------------------
FX0X3RN01BOMKB  aggtttgcgtatgtgtcc------------------------------------------
FX0X3RN01BS6DK  cagtcaa-----------------------------------------------------
FX0X3RN01BV7ES  t-----g-----------------------------------------------------
FX0X3RN01BM5EX  gcaag-------------------------------------------------------
FX0X3RN01BTNHJ  g---g-------------------------------------------------------
FX0X3RN01BIU6R  t-gag-------------------------------------------------------
FX0X3RN01BUT5T  agccggggctgta-----------------------------------------------
FX0X3RN01BPKKN  agcc-gggctgta-----------------------------------------------
FX0X3RN01BP0IE  agcc-gggctgta-----------------------------------------------
FX0X3RN01BV5VU  agcc-gggctgta-----------------------------------------------
FX0X3RN01BOCQ5  agcc-gggctgta-----------------------------------------------
FX0X3RN01BRLA3  agcc-gggctgta-----------------------------------------------
FX0X3RN01BJ8OF  agcc-gggctgta-----------------------------------------------
FX0X3RN01BLVXR  agcc-gggctgta-----------------------------------------------
FX0X3RN01BVX1F  agcc-gggctgta-----------------------------------------------
FX0X3RN01BJZ6Y  ggcc-gggccgta-----------------------------------------------
FX0X3RN01BSUCO  -----------ct-----------------------------------------------
FX0X3RN01BQVXM  tagact------------------------------------------------------
FX0X3RN01BW4DH  c--ctt------------------------------------------------------
FX0X3RN01BWDUN  c--ctt------------------------------------------------------
FX0X3RN01BL32T  c--ctt------------------------------------------------------
FX0X3RN01BWX1Z  c--ctt------------------------------------------------------
FX0X3RN01BXAO3  c--ctt------------------------------------------------------
FX0X3RN01BRTKI  tggtct--ag--------------------------------------------------
FX0X3RN01BVGLS  ccagtt--ag--------------------------------------------------
FX0X3RN01BR2F9  gcggatcaat--------------------------------------------------
FX0X3RN01BRPJX  agtgagtgt---------------------------------------------------
FX0X3RN01BPKPS  tgataatcaa--------------------------------------------------
FX0X3RN01BQBH7  cgtgagtgtg--------------------------------------------------
FX0X3RN01BUVWC  gcctct------------------------------------------------------
FX0X3RN01BQ6N4  at----------------------------------------------------------
FX0X3RN01BPRYN  ag----------------------------------------------------------
FX0X3RN01BJZ9V  ag----------------------------------------------------------
FX0X3RN01BRMWZ  ag----------------------------------------------------------
FX0X3RN01BW74S  tg----------------------------------------------------------
FX0X3RN01BLM7P  tacgg-------------------------------------------------------
FX0X3RN01BLZ6R  accaa-------------------------------------------------------
FX0X3RN01BL8YR  gacac-------------------------------------------------------
FX0X3RN01BW7G6  tatcg-------------------------------------------------------
FX0X3RN01BPSK0  tatcg-------------------------------------------------------
FX0X3RN01BMVVQ  agtaa-------------------------------------------------------
FX0X3RN01BQ21S  cgcag-------------------------------------------------------
FX0X3RN01BL93V  ccttg-------------------------------------------------------
FX0X3RN01BRB5L  accag-------------------------------------------------------
FX0X3RN01BWM6K  accag-------------------------------------------------------
FX0X3RN01BPCCN  tacta-------------------------------------------------------
FX0X3RN01BROG5  aagcaccc----------------------------------------------------
FX0X3RN01BUBW9  ---caacc----------------------------------------------------
FX0X3RN01BT3W1  cgggagtt----------------------------------------------------
FX0X3RN01BK7N9  ccgtactc----------------------------------------------------
FX0X3RN01BQUP0  ctgtgcgc----------------------------------------------------
FX0X3RN01BVMN0  g--ttg------------------------------------------------------
FX0X3RN01BXG0V  g--ttg------------------------------------------------------
FX0X3RN01BWLL8  g--ttg------------------------------------------------------
FX0X3RN01BQ5JS  g--ttg------------------------------------------------------
FX0X3RN01BR78T  g--ttg------------------------------------------------------
FX0X3RN01BUH1K  g--ttg------------------------------------------------------
FX0X3RN01BX0AS  g--ttg------------------------------------------------------
FX0X3RN01BT71N  g--ttg------------------------------------------------------
FX0X3RN01BV5NA  g--ttg------------------------------------------------------
FX0X3RN01BL8GC  g--ttg------------------------------------------------------
FX0X3RN01BV8R6  g--ttg------------------------------------------------------
FX0X3RN01BNDTA  g--ttg------------------------------------------------------
FX0X3RN01BUUU7  g--ttg------------------------------------------------------
FX0X3RN01BOYT9  g--ttg------------------------------------------------------
FX0X3RN01BT5SM  g--ttg------------------------------------------------------
FX0X3RN01BR03H  g--ttg------------------------------------------------------
FX0X3RN01BP3HW  g--ttg------------------------------------------------------
FX0X3RN01BQV3W  g--ttg------------------------------------------------------
FX0X3RN01BJ8YB  g--ttg------------------------------------------------------
FX0X3RN01BLGA9  g--ttg------------------------------------------------------
FX0X3RN01BUMV3  g--ttg------------------------------------------------------
FX0X3RN01BSH3U  g--ttg------------------------------------------------------
FX0X3RN01BOGUN  g--ttg------------------------------------------------------
FX0X3RN01BNWN1  g--ttg------------------------------------------------------
FX0X3RN01BRC4Y  g--ttg------------------------------------------------------
FX0X3RN01BW1WF  g--ttg------------------------------------------------------
FX0X3RN01BU7T7  g--ttg------------------------------------------------------
FX0X3RN01BRGF2  g--ttg------------------------------------------------------
FX0X3RN01BWVSI  g--ttg------------------------------------------------------
FX0X3RN01BQ8MA  g--ttg------------------------------------------------------
FX0X3RN01BV9B9  g--ttg------------------------------------------------------
FX0X3RN01BQ5NN  g--ttg------------------------------------------------------
FX0X3RN01BKN5E  g--ttg------------------------------------------------------
FX0X3RN01BQAG9  g--ttg------------------------------------------------------
FX0X3RN01BS3YK  g--ttg------------------------------------------------------
FX0X3RN01BJD0H  g--ttg------------------------------------------------------
FX0X3RN01BVV46  g--ttg------------------------------------------------------
FX0X3RN01BKIG2  g--ttg------------------------------------------------------
FX0X3RN01BXTMN  g--ttg------------------------------------------------------
FX0X3RN01BWFOF  g--ttg------------------------------------------------------
FX0X3RN01BN89N  g--ttg------------------------------------------------------
FX0X3RN01BMBPB  g--ttg------------------------------------------------------
FX0X3RN01BWO3G  g--ttg------------------------------------------------------
FX0X3RN01BVC4H  g--ttg------------------------------------------------------
FX0X3RN01BVT85  g--ttg------------------------------------------------------
FX0X3RN01BSFR9  g--ttg------------------------------------------------------
FX0X3RN01BV3DX  g--ttg------------------------------------------------------
FX0X3RN01BTFWC  g--ttg------------------------------------------------------
FX0X3RN01BJT30  g--ttg------------------------------------------------------
FX0X3RN01BPBKH  g--ttg------------------------------------------------------
FX0X3RN01BRLZX  g--ttg------------------------------------------------------
FX0X3RN01BTYW7  g--ttg------------------------------------------------------
FX0X3RN01BV38A  g--ttg------------------------------------------------------
FX0X3RN01BYMC3  g--ttg------------------------------------------------------
FX0X3RN01BSE3M  g--ttg------------------------------------------------------
FX0X3RN01BSXHC  g--ttg------------------------------------------------------
FX0X3RN01BUH2M  g--ttg------------------------------------------------------
FX0X3RN01BU78C  g--ttg------------------------------------------------------
FX0X3RN01BT12V  g--ttg------------------------------------------------------
FX0X3RN01BUN2V  g--ttg------------------------------------------------------
FX0X3RN01BJA57  g--ttg------------------------------------------------------
FX0X3RN01BTTGT  g--ttg------------------------------------------------------
FX0X3RN01BV0GJ  g--ttg------------------------------------------------------
FX0X3RN01BOLZT  g--ttg------------------------------------------------------
FX0X3RN01BR1ZT  g--ttg------------------------------------------------------
FX0X3RN01BMREX  g--ttg------------------------------------------------------
FX0X3RN01BOFZY  g--ttg------------------------------------------------------
FX0X3RN01BO4XL  g--ttg------------------------------------------------------
FX0X3RN01BS26R  g--ttg------------------------------------------------------
FX0X3RN01BLSSY  g--ttg------------------------------------------------------
FX0X3RN01BPE8P  g--ttg------------------------------------------------------
FX0X3RN01BVUJC  g--ttg------------------------------------------------------
FX0X3RN01BQTCZ  g--ttg------------------------------------------------------
FX0X3RN01BLD5Y  g--ttg------------------------------------------------------
FX0X3RN01BU7U2  g--ttg------------------------------------------------------
FX0X3RN01BU8RS  g--ttg------------------------------------------------------
FX0X3RN01BS62B  g--ttg------------------------------------------------------
FX0X3RN01BKL9Q  g--ttg------------------------------------------------------
FX0X3RN01BP922  g--ttg------------------------------------------------------
FX0X3RN01BQ9JH  g--ttg------------------------------------------------------
FX0X3RN01BXEA6  g--ttg------------------------------------------------------
FX0X3RN01BQKXJ  g--ttg------------------------------------------------------
FX0X3RN01BL2E3  g--ttg------------------------------------------------------
FX0X3RN01BMSAJ  g--ttg------------------------------------------------------
FX0X3RN01BJ2W4  g--ttg------------------------------------------------------
FX0X3RN01BWV4Q  g--ttg------------------------------------------------------
FX0X3RN01BONT8  g--ttg------------------------------------------------------
FX0X3RN01BKOH6  g--ttg------------------------------------------------------
FX0X3RN01BSZ3Y  g--ttg------------------------------------------------------
FX0X3RN01BR7PO  g--ttg------------------------------------------------------
FX0X3RN01BSIVL  g--ttg------------------------------------------------------
FX0X3RN01BNYF3  g--ttg------------------------------------------------------
FX0X3RN01BXENH  g--ttg------------------------------------------------------
FX0X3RN01BNXUD  g--ttg------------------------------------------------------
FX0X3RN01BL92S  g--ttg------------------------------------------------------
FX0X3RN01BLT1I  g--ttg------------------------------------------------------
FX0X3RN01BWSJK  g--ttg------------------------------------------------------
FX0X3RN01BRMRJ  g--ttg------------------------------------------------------
FX0X3RN01BR1D7  g--ttg------------------------------------------------------
FX0X3RN01BPQ4E  g--ttg------------------------------------------------------
FX0X3RN01BMWL3  g--ttg------------------------------------------------------
FX0X3RN01BUMC6  g--ttg------------------------------------------------------
FX0X3RN01BRZK1  g--ttg------------------------------------------------------
FX0X3RN01BOZDS  g--ttg------------------------------------------------------
FX0X3RN01BRLIL  g--ttg------------------------------------------------------
FX0X3RN01BU2JV  g--ttg------------------------------------------------------
FX0X3RN01BU2CU  g--ttg------------------------------------------------------
FX0X3RN01BM5PD  g--ttg------------------------------------------------------
FX0X3RN01BTA9Y  g--ttg------------------------------------------------------
FX0X3RN01BP6YY  g--ttg------------------------------------------------------
FX0X3RN01BK3XS  g--ttg------------------------------------------------------
FX0X3RN01BSIQG  g--ttg------------------------------------------------------
FX0X3RN01BSRUC  g--ttg------------------------------------------------------
FX0X3RN01BVEWF  g--ttg------------------------------------------------------
FX0X3RN01BVUGK  g--ttg------------------------------------------------------
FX0X3RN01BJDRT  g--ttg------------------------------------------------------
FX0X3RN01BVRJ6  g--ttg------------------------------------------------------
FX0X3RN01BI7H3  g--ttg------------------------------------------------------
FX0X3RN01BUN2Y  g--ttg------------------------------------------------------
FX0X3RN01BNJ4S  g--ttg------------------------------------------------------
FX0X3RN01BV9PJ  g--ttg------------------------------------------------------
FX0X3RN01BKB5G  g--ttg------------------------------------------------------
FX0X3RN01BWI18  g--ttg------------------------------------------------------
FX0X3RN01BPI49  g--ttg------------------------------------------------------
FX0X3RN01BXQHO  g--ttg------------------------------------------------------
FX0X3RN01BTY99  g--ttg------------------------------------------------------
FX0X3RN01BRCSX  g--ttg------------------------------------------------------
FX0X3RN01BKMLR  g--ttg------------------------------------------------------
FX0X3RN01BRQJJ  g--ttg------------------------------------------------------
FX0X3RN01BJ9XD  g--ttg------------------------------------------------------
FX0X3RN01BU3YY  g--ttg------------------------------------------------------
FX0X3RN01BNU09  g--ttg------------------------------------------------------
FX0X3RN01BXBI5  g--ttg------------------------------------------------------
FX0X3RN01BJGU2  g--ttg------------------------------------------------------
FX0X3RN01BL0AI  g--ttg------------------------------------------------------
FX0X3RN01BXNH1  g--ttg------------------------------------------------------
FX0X3RN01BR1WS  ---ttg------------------------------------------------------
FX0X3RN01BTMES  ---ttg------------------------------------------------------
FX0X3RN01BRYLD  ---ttg------------------------------------------------------
FX0X3RN01BO6LI  ggtttg------------------------------------------------------
FX0X3RN01BJ8M6  ------------------------------------------------------------
FX0X3RN01BRL2J  agggcatctt--------------------------------------------------
FX0X3RN01BWJ4J  cag---------------------------------------------------------
FX0X3RN01BT87Z  -cc---------------------------------------------------------
FX0X3RN01BWYSB  tat---------------------------------------------------------
FX0X3RN01BVEK4  tat---------------------------------------------------------
FX0X3RN01BI086  tat---------------------------------------------------------
FX0X3RN01BSKXY  gct---------------------------------------------------------
FX0X3RN01BLJ4X  tac---------------------------------------------------------
FX0X3RN01BTO9P  tac---------------------------------------------------------
FX0X3RN01BN6A3  tcc---------------------------------------------------------
FX0X3RN01BKF8O  tcgccggtgtatttgttgatgtgaga----------------------------------
FX0X3RN01BQZ9B  agg---------------------------------------------------------
FX0X3RN01BV93D  atg---------------------------------------------------------
FX0X3RN01BSOAX  tggggtagggtt------------------------------------------------
FX0X3RN01BYL9Z  tggggtagggtt------------------------------------------------
FX0X3RN01BUN3Y  tggggtagggtt------------------------------------------------
FX0X3RN01BRZS9  tggggtagggtt------------------------------------------------
FX0X3RN01BR0ZX  gaggtcaaggccaatcgcggaga-------------------------------------
FX0X3RN01BQ5F9  aggtaggtagt-------------------------------------------------
FX0X3RN01BNNKZ  c---tatcacgcccgcc-------------------------------------------
FX0X3RN01BOTVZ  cgggcataactctaacc-------------------------------------------
FX0X3RN01BRJAK  tcggtgcatgac------------------------------------------------
FX0X3RN01BRE44  tcggtgcatgac------------------------------------------------
FX0X3RN01BQNF0  tcggtgcatgac------------------------------------------------
FX0X3RN01BVKPC  tcggtgcatgac------------------------------------------------
FX0X3RN01BQT5A  tcggtgcatgac------------------------------------------------
FX0X3RN01BP0WC  tcggtgcatgac------------------------------------------------
FX0X3RN01BTF4Z  aggct-------------------------------------------------------
FX0X3RN01BSBQQ  aggct-------------------------------------------------------
FX0X3RN01BTCOM  aggct-------------------------------------------------------
FX0X3RN01BRRZ5  aggct-------------------------------------------------------
FX0X3RN01BSVLC  a------------tgtac-tag--------------------------------------
FX0X3RN01BUYUV  agggtgtaattagtgtacttag--------------------------------------
FX0X3RN01BWBVI  at-----tg---------------------------------------------------
FX0X3RN01BU7ZC  tcgtgtatg---------------------------------------------------
FX0X3RN01BQ8SU  agcccgtt---c------------------------------------------------
FX0X3RN01BQ3R4  agcatattagac------------------------------------------------
FX0X3RN01BQUAR  agcatattagac------------------------------------------------
FX0X3RN01BI7EL  aggtggt--ggt------------------------------------------------
FX0X3RN01BOLRI  -tgttttagg--------------------------------------------------
FX0X3RN01BO8ZA  atag-ggttg--------------------------------------------------
FX0X3RN01BNGVL  atag-ggttg--------------------------------------------------
FX0X3RN01BQ6E0  gt----gttg--------------------------------------------------
FX0X3RN01BLSNU  gtagttatag--------------------------------------------------
FX0X3RN01BNLZ4  at----------------------------------------------------------
FX0X3RN01BIOVQ  atcagtac----------------------------------------------------
FX0X3RN01BSA65  aggttcgg----------------------------------------------------
FX0X3RN01BTI5J  agg-------cctgt---------------------------------------------
FX0X3RN01BQUBI  atgccgtgccccttc---------------------------------------------
FX0X3RN01BRVOP  gt--------tgcca---------------------------------------------
FX0X3RN01BMFRB  ggctcgttg---------------------------------------------------
FX0X3RN01BO13U  tgtgttgtaggat-----------------------------------------------
FX0X3RN01BTM39  gcgcaacta---------------------------------------------------
FX0X3RN01BNCIS  atg---------------------------------------------------------
FX0X3RN01BNLJG  acatc-------------------------------------------------------
                                                                            

FX0X3RN01BTFJ2  ------------------------------------------------------------
FX0X3RN01BT71G  ------------------------------------------------------------
FX0X3RN01BQ3C5  ------------------------------------------------------------
FX0X3RN01BSXLC  ------------------------------------------------------------
FX0X3RN01BNQUF  ------------------------------------------------------------
FX0X3RN01BT8B5  ------------------------------------------------------------
FX0X3RN01BV6PX  ------------------------------------------------------------
FX0X3RN01BUDE3  ------------------------------------------------------------
FX0X3RN01BT47O  ------------------------------------------------------------
FX0X3RN01BMN9Y  ------------------------------------------------------------
FX0X3RN01BSQUD  ------------------------------------------------------------
FX0X3RN01BKUMJ  ------------------------------------------------------------
FX0X3RN01BRL6B  ------------------------------------------------------------
FX0X3RN01BLCY4  ------------------------------------------------------------
FX0X3RN01BVRYR  ------------------------------------------------------------
FX0X3RN01BLJCJ  ------------------------------------------------------------
FX0X3RN01BT2QN  ------------------------------------------------------------
FX0X3RN01BR7BQ  ------------------------------------------------------------
FX0X3RN01BWFJ7  ------------------------------------------------------------
FX0X3RN01BMRJS  ------------------------------------------------------------
FX0X3RN01BRPNT  ------------------------------------------------------------
FX0X3RN01BW42A  ------------------------------------------------------------
FX0X3RN01BR5IP  ------------------------------------------------------------
FX0X3RN01BSEN9  ------------------------------------------------------------
FX0X3RN01BRCUH  ------------------------------------------------------------
FX0X3RN01BRCK7  ------------------------------------------------------------
FX0X3RN01BWVPV  ------------------------------------------------------------
FX0X3RN01BRVT6  ------------------------------------------------------------
FX0X3RN01BT8FX  ------------------------------------------------------------
FX0X3RN01BUBP9  ------------------------------------------------------------
FX0X3RN01BTZCI  ------------------------------------------------------------
FX0X3RN01BJAGY  ------------------------------------------------------------
FX0X3RN01BRJGW  ------------------------------------------------------------
FX0X3RN01BKRLO  ------------------------------------------------------------
FX0X3RN01BNEVT  ------------------------------------------------------------
FX0X3RN01BVMMV  ------------------------------------------------------------
FX0X3RN01BK02U  ------------------------------------------------------------
FX0X3RN01BNNAR  ------------------------------------------------------------
FX0X3RN01BOYVH  ------------------------------------------------------------
FX0X3RN01BKSSS  ------------------------------------------------------------
FX0X3RN01BUH8W  ------------------------------------------------------------
FX0X3RN01BQZQF  ------------------------------------------------------------
FX0X3RN01BQWAB  ------------------------------------------------------------
FX0X3RN01BQY9X  ------------------------------------------------------------
FX0X3RN01BTKBE  ------------------------------------------------------------
FX0X3RN01BSK5H  ------------------------------------------------------------
FX0X3RN01BKJAZ  ------------------------------------------------------------
FX0X3RN01BNHV9  ------------------------------------------------------------
FX0X3RN01BS928  ------------------------------------------------------------
FX0X3RN01BWU0U  ------------------------------------------------------------
FX0X3RN01BKPAD  ------------------------------------------------------------
FX0X3RN01BJZEO  ------------------------------------------------------------
FX0X3RN01BSSBV  ------------------------------------------------------------
FX0X3RN01BTPR7  ------------------------------------------------------------
FX0X3RN01BQXEM  ------------------------------------------------------------
FX0X3RN01BTT6J  ------------------------------------------------------------
FX0X3RN01BTEBY  ------------------------------------------------------------
FX0X3RN01BT3JM  ------------------------------------------------------------
FX0X3RN01BP1WC  ------------------------------------------------------------
FX0X3RN01BPVJF  ------------------------------------------------------------
FX0X3RN01BP5LU  ------------------------------------------------------------
FX0X3RN01BU0MJ  ------------------------------------------------------------
FX0X3RN01BX28U  ------------------------------------------------------------
FX0X3RN01BKB7L  ------------------------------------------------------------
FX0X3RN01BVDEY  ------------------------------------------------------------
FX0X3RN01BKBVC  ------------------------------------------------------------
FX0X3RN01BTZ3B  ------------------------------------------------------------
FX0X3RN01BJDNI  ------------------------------------------------------------
FX0X3RN01BK1O7  ------------------------------------------------------------
FX0X3RN01BILPV  ------------------------------------------------------------
FX0X3RN01BUBJA  ------------------------------------------------------------
FX0X3RN01BRC5A  ------------------------------------------------------------
FX0X3RN01BLZKT  ------------------------------------------------------------
FX0X3RN01BQQ5W  ------------------------------------------------------------
FX0X3RN01BT95I  ------------------------------------------------------------
FX0X3RN01BL15L  ------------------------------------------------------------
FX0X3RN01BS61Y  ------------------------------------------------------------
FX0X3RN01BPBCR  ------------------------------------------------------------
FX0X3RN01BLD0S  ------------------------------------------------------------
FX0X3RN01BQC0S  ------------------------------------------------------------
FX0X3RN01BIR3Q  ------------------------------------------------------------
FX0X3RN01BVRNB  ------------------------------------------------------------
FX0X3RN01BUGD3  ------------------------------------------------------------
FX0X3RN01BMM9O  ------------------------------------------------------------
FX0X3RN01BQZYF  ------------------------------------------------------------
FX0X3RN01BRI90  ------------------------------------------------------------
FX0X3RN01BT1RV  ------------------------------------------------------------
FX0X3RN01BNN6H  ------------------------------------------------------------
FX0X3RN01BNM7E  ------------------------------------------------------------
FX0X3RN01BWYEX  ------------------------------------------------------------
FX0X3RN01BVWBX  ------------------------------------------------------------
FX0X3RN01BS6RF  ------------------------------------------------------------
FX0X3RN01BKH77  ------------------------------------------------------------
FX0X3RN01BO57U  ------------------------------------------------------------
FX0X3RN01BVUP1  ------------------------------------------------------------
FX0X3RN01BT73D  ------------------------------------------------------------
FX0X3RN01BR84U  ------------------------------------------------------------
FX0X3RN01BNXNZ  ------------------------------------------------------------
FX0X3RN01BVF9A  ------------------------------------------------------------
FX0X3RN01BVKX0  ------------------------------------------------------------
FX0X3RN01BTCE9  ------------------------------------------------------------
FX0X3RN01BP1FG  ------------------------------------------------------------
FX0X3RN01BXANA  ------------------------------------------------------------
FX0X3RN01BULQU  ------------------------------------------------------------
FX0X3RN01BU1LZ  ------------------------------------------------------------
FX0X3RN01BTEKW  ------------------------------------------------------------
FX0X3RN01BLBSB  ------------------------------------------------------------
FX0X3RN01BUXAZ  ------------------------------------------------------------
FX0X3RN01BQERH  ------------------------------------------------------------
FX0X3RN01BR48Z  ------------------------------------------------------------
FX0X3RN01BOS6X  ------------------------------------------------------------
FX0X3RN01BKR7P  ------------------------------------------------------------
FX0X3RN01BUUAC  ------------------------------------------------------------
FX0X3RN01BWRRC  ------------------------------------------------------------
FX0X3RN01BQC5L  ------------------------------------------------------------
FX0X3RN01BKYGC  ------------------------------------------------------------
FX0X3RN01BUBIM  ------------------------------------------------------------
FX0X3RN01BOYLS  ------------------------------------------------------------
FX0X3RN01BPHOL  ------------------------------------------------------------
FX0X3RN01BVAVG  ------------------------------------------------------------
FX0X3RN01BNU86  ------------------------------------------------------------
FX0X3RN01BPYG2  ------------------------------------------------------------
FX0X3RN01BSL1G  ------------------------------------------------------------
FX0X3RN01BMWK4  ------------------------------------------------------------
FX0X3RN01BSBX4  ------------------------------------------------------------
FX0X3RN01BUC48  ------------------------------------------------------------
FX0X3RN01BK5D5  ------------------------------------------------------------
FX0X3RN01BRUXQ  ------------------------------------------------------------
FX0X3RN01BJ3CA  ------------------------------------------------------------
FX0X3RN01BKXI8  ------------------------------------------------------------
FX0X3RN01BMSPF  ------------------------------------------------------------
FX0X3RN01BQN9C  ------------------------------------------------------------
FX0X3RN01BQ8TI  ------------------------------------------------------------
FX0X3RN01BT8E2  ------------------------------------------------------------
FX0X3RN01BVD20  ------------------------------------------------------------
FX0X3RN01BVLFP  ------------------------------------------------------------
FX0X3RN01BRDLB  ------------------------------------------------------------
FX0X3RN01BUHSX  ------------------------------------------------------------
FX0X3RN01BWCYR  ------------------------------------------------------------
FX0X3RN01BQ9S8  ------------------------------------------------------------
FX0X3RN01BJA1H  ------------------------------------------------------------
FX0X3RN01BTP2Q  ------------------------------------------------------------
FX0X3RN01BUHLJ  ------------------------------------------------------------
FX0X3RN01BNH6L  ------------------------------------------------------------
FX0X3RN01BYCYG  ------------------------------------------------------------
FX0X3RN01BPHJ9  ------------------------------------------------------------
FX0X3RN01BWUZZ  ------------------------------------------------------------
FX0X3RN01BLZD2  ------------------------------------------------------------
FX0X3RN01BN0D1  ------------------------------------------------------------
FX0X3RN01BW5DE  ------------------------------------------------------------
FX0X3RN01BO4W2  ------------------------------------------------------------
FX0X3RN01BSO4E  ------------------------------------------------------------
FX0X3RN01BVXYC  ------------------------------------------------------------
FX0X3RN01BMPA1  ------------------------------------------------------------
FX0X3RN01BQ9LR  ------------------------------------------------------------
FX0X3RN01BUVMP  ------------------------------------------------------------
FX0X3RN01BLTPI  ------------------------------------------------------------
FX0X3RN01BWVXE  ------------------------------------------------------------
FX0X3RN01BR4B0  ------------------------------------------------------------
FX0X3RN01BU6ZY  ------------------------------------------------------------
FX0X3RN01BWFR5  ------------------------------------------------------------
FX0X3RN01BSNL6  ------------------------------------------------------------
FX0X3RN01BOP6X  ------------------------------------------------------------
FX0X3RN01BWMFP  ------------------------------------------------------------
FX0X3RN01BXW9U  ------------------------------------------------------------
FX0X3RN01BV7M3  ------------------------------------------------------------
FX0X3RN01BRJKE  ------------------------------------------------------------
FX0X3RN01BX9UC  ------------------------------------------------------------
FX0X3RN01BPSZR  ------------------------------------------------------------
FX0X3RN01BQXA5  ------------------------------------------------------------
FX0X3RN01BVRMV  ------------------------------------------------------------
FX0X3RN01BKIAP  ------------------------------------------------------------
FX0X3RN01BJ590  ------------------------------------------------------------
FX0X3RN01BJQDM  ------------------------------------------------------------
FX0X3RN01BU9YH  ------------------------------------------------------------
FX0X3RN01BU47R  ------------------------------------------------------------
FX0X3RN01BVZXC  ------------------------------------------------------------
FX0X3RN01BVTLQ  ------------------------------------------------------------
FX0X3RN01BUOI1  ------------------------------------------------------------
FX0X3RN01BTPHZ  ------------------------------------------------------------
FX0X3RN01BKVEP  ------------------------------------------------------------
FX0X3RN01BTP17  ------------------------------------------------------------
FX0X3RN01BOR80  ------------------------------------------------------------
FX0X3RN01BPE5P  ccacccgggacgctcagcgaagagcacccgcgggagagagccggcagacggtagggcagg
FX0X3RN01BVX2Q  ------------------------------------------------------------
FX0X3RN01BQPR2  ------------------------------------------------------------
FX0X3RN01BJTX4  ------------------------------------------------------------
FX0X3RN01BRAMY  ------------------------------------------------------------
FX0X3RN01BOYMB  ------------------------------------------------------------
FX0X3RN01BV0F3  ------------------------------------------------------------
FX0X3RN01BTQR3  ------------------------------------------------------------
FX0X3RN01BX9FD  ------------------------------------------------------------
FX0X3RN01BQ0D9  ------------------------------------------------------------
FX0X3RN01BRJJI  ------------------------------------------------------------
FX0X3RN01BO6BX  ------------------------------------------------------------
FX0X3RN01BP6UZ  ------------------------------------------------------------
FX0X3RN01BQC6L  ------------------------------------------------------------
FX0X3RN01BO9EV  ------------------------------------------------------------
FX0X3RN01BMFEQ  ------------------------------------------------------------
FX0X3RN01BVEE7  ------------------------------------------------------------
FX0X3RN01BU5UR  ------------------------------------------------------------
FX0X3RN01BR1X1  ------------------------------------------------------------
FX0X3RN01BKX1T  ------------------------------------------------------------
FX0X3RN01BSWLY  ------------------------------------------------------------
FX0X3RN01BVJYB  ------------------------------------------------------------
FX0X3RN01BOQWH  ------------------------------------------------------------
FX0X3RN01BUWC2  ------------------------------------------------------------
FX0X3RN01BQPU2  ------------------------------------------------------------
FX0X3RN01BKH98  ------------------------------------------------------------
FX0X3RN01BSQVF  ------------------------------------------------------------
FX0X3RN01BLOC4  ------------------------------------------------------------
FX0X3RN01BPUO5  ------------------------------------------------------------
FX0X3RN01BOZ6E  ------------------------------------------------------------
FX0X3RN01BKH53  ------------------------------------------------------------
FX0X3RN01BJAHZ  ------------------------------------------------------------
FX0X3RN01BLAK7  ------------------------------------------------------------
FX0X3RN01BXEAH  ------------------------------------------------------------
FX0X3RN01BQZOW  ------------------------------------------------------------
FX0X3RN01BOPPV  ------------------------------------------------------------
FX0X3RN01BPT7G  ------------------------------------------------------------
FX0X3RN01BT81E  ------------------------------------------------------------
FX0X3RN01BRODL  ------------------------------------------------------------
FX0X3RN01BIYI5  ------------------------------------------------------------
FX0X3RN01BS40H  ------------------------------------------------------------
FX0X3RN01BVUBZ  ------------------------------------------------------------
FX0X3RN01BRSLH  ------------------------------------------------------------
FX0X3RN01BKUTB  ------------------------------------------------------------
FX0X3RN01BQ9HG  ------------------------------------------------------------
FX0X3RN01BQHOA  ------------------------------------------------------------
FX0X3RN01BUIB3  ------------------------------------------------------------
FX0X3RN01BKUE3  ------------------------------------------------------------
FX0X3RN01BWO8L  ------------------------------------------------------------
FX0X3RN01BPKV4  ------------------------------------------------------------
FX0X3RN01BVOCW  ------------------------------------------------------------
FX0X3RN01BSKXS  ------------------------------------------------------------
FX0X3RN01BQ34V  ------------------------------------------------------------
FX0X3RN01BQUNI  ------------------------------------------------------------
FX0X3RN01BS710  ------------------------------------------------------------
FX0X3RN01BIR2I  ------------------------------------------------------------
FX0X3RN01BXEIX  ------------------------------------------------------------
FX0X3RN01BMOB3  ------------------------------------------------------------
FX0X3RN01BNHH9  ------------------------------------------------------------
FX0X3RN01BKUVS  ------------------------------------------------------------
FX0X3RN01BRH4C  ------------------------------------------------------------
FX0X3RN01BV7J2  ------------------------------------------------------------
FX0X3RN01BWM5V  ------------------------------------------------------------
FX0X3RN01BXW97  ------------------------------------------------------------
FX0X3RN01BVNHN  ------------------------------------------------------------
FX0X3RN01BQQVX  ------------------------------------------------------------
FX0X3RN01BTPGQ  ------------------------------------------------------------
FX0X3RN01BTVSC  ------------------------------------------------------------
FX0X3RN01BU4VP  ------------------------------------------------------------
FX0X3RN01BTFNC  ------------------------------------------------------------
FX0X3RN01BR9FG  ------------------------------------------------------------
FX0X3RN01BKXV9  ------------------------------------------------------------
FX0X3RN01BRZX5  ------------------------------------------------------------
FX0X3RN01BWLCT  ------------------------------------------------------------
FX0X3RN01BTZLU  ------------------------------------------------------------
FX0X3RN01BXHFG  ------------------------------------------------------------
FX0X3RN01BJ5GG  ------------------------------------------------------------
FX0X3RN01BKXQ3  ------------------------------------------------------------
FX0X3RN01BM07L  ------------------------------------------------------------
FX0X3RN01BJ9L6  ------------------------------------------------------------
FX0X3RN01BUHIG  ------------------------------------------------------------
FX0X3RN01BVQFT  ------------------------------------------------------------
FX0X3RN01BMLMQ  ------------------------------------------------------------
FX0X3RN01BKPAJ  ------------------------------------------------------------
FX0X3RN01BJD1P  ------------------------------------------------------------
FX0X3RN01BPXAV  ------------------------------------------------------------
FX0X3RN01BKSPD  ------------------------------------------------------------
FX0X3RN01BKBYB  ------------------------------------------------------------
FX0X3RN01BV33X  ------------------------------------------------------------
FX0X3RN01BVY8A  ------------------------------------------------------------
FX0X3RN01BMVXE  ------------------------------------------------------------
FX0X3RN01BPEJ4  ------------------------------------------------------------
FX0X3RN01BS1XO  ------------------------------------------------------------
FX0X3RN01BVDBV  ------------------------------------------------------------
FX0X3RN01BJJWP  ------------------------------------------------------------
FX0X3RN01BPBU5  ------------------------------------------------------------
FX0X3RN01BO7WK  ------------------------------------------------------------
FX0X3RN01BRSU1  ------------------------------------------------------------
FX0X3RN01BSTJ7  ------------------------------------------------------------
FX0X3RN01BJDKJ  ------------------------------------------------------------
FX0X3RN01BPNWS  ------------------------------------------------------------
FX0X3RN01BOZAP  ------------------------------------------------------------
FX0X3RN01BUU2N  ------------------------------------------------------------
FX0X3RN01BWLUR  ------------------------------------------------------------
FX0X3RN01BS4Y2  ------------------------------------------------------------
FX0X3RN01BP1UA  ------------------------------------------------------------
FX0X3RN01BW408  ------------------------------------------------------------
FX0X3RN01BPJD4  ------------------------------------------------------------
FX0X3RN01BVX5K  ------------------------------------------------------------
FX0X3RN01BRJ3C  ------------------------------------------------------------
FX0X3RN01BMSHO  ------------------------------------------------------------
FX0X3RN01BXBCP  ------------------------------------------------------------
FX0X3RN01BUQZ4  ------------------------------------------------------------
FX0X3RN01BQAP5  ------------------------------------------------------------
FX0X3RN01BVUYW  ------------------------------------------------------------
FX0X3RN01BWTF9  ------------------------------------------------------------
FX0X3RN01BRLJN  ------------------------------------------------------------
FX0X3RN01BT43D  ------------------------------------------------------------
FX0X3RN01BV51Y  ------------------------------------------------------------
FX0X3RN01BX9SE  ------------------------------------------------------------
FX0X3RN01BTWBA  ------------------------------------------------------------
FX0X3RN01BUH4E  ------------------------------------------------------------
FX0X3RN01BLGNK  ------------------------------------------------------------
FX0X3RN01BOOZ5  ------------------------------------------------------------
FX0X3RN01BR1QJ  ------------------------------------------------------------
FX0X3RN01BW1PY  ------------------------------------------------------------
FX0X3RN01BN4UJ  ------------------------------------------------------------
FX0X3RN01BLA62  ------------------------------------------------------------
FX0X3RN01BLMH7  ------------------------------------------------------------
FX0X3RN01BUZIR  ------------------------------------------------------------
FX0X3RN01BUWCP  ------------------------------------------------------------
FX0X3RN01BPXK3  ------------------------------------------------------------
FX0X3RN01BW44N  ------------------------------------------------------------
FX0X3RN01BTN3T  ------------------------------------------------------------
FX0X3RN01BTL69  ------------------------------------------------------------
FX0X3RN01BROHL  ------------------------------------------------------------
FX0X3RN01BJTBY  ------------------------------------------------------------
FX0X3RN01BS9UQ  ------------------------------------------------------------
FX0X3RN01BMPJJ  ------------------------------------------------------------
FX0X3RN01BMFA9  ------------------------------------------------------------
FX0X3RN01BT5JB  ------------------------------------------------------------
FX0X3RN01BK7GU  ------------------------------------------------------------
FX0X3RN01BQUSG  ------------------------------------------------------------
FX0X3RN01BVHN2  ------------------------------------------------------------
FX0X3RN01BQDFH  ------------------------------------------------------------
FX0X3RN01BQ0VC  ------------------------------------------------------------
FX0X3RN01BLTRK  ------------------------------------------------------------
FX0X3RN01BMCN6  ------------------------------------------------------------
FX0X3RN01BTP6S  ------------------------------------------------------------
FX0X3RN01BQK5P  ------------------------------------------------------------
FX0X3RN01BV2KC  ------------------------------------------------------------
FX0X3RN01BJP1E  ------------------------------------------------------------
FX0X3RN01BT9YG  ------------------------------------------------------------
FX0X3RN01BN1AF  ------------------------------------------------------------
FX0X3RN01BR8XW  ------------------------------------------------------------
FX0X3RN01BLUQB  ------------------------------------------------------------
FX0X3RN01BJV91  ------------------------------------------------------------
FX0X3RN01BR5TV  ------------------------------------------------------------
FX0X3RN01BWJ04  ------------------------------------------------------------
FX0X3RN01BW44Q  ------------------------------------------------------------
FX0X3RN01BW8EG  ------------------------------------------------------------
FX0X3RN01BQ62T  ------------------------------------------------------------
FX0X3RN01BSQX4  ------------------------------------------------------------
FX0X3RN01BMIUM  ------------------------------------------------------------
FX0X3RN01BRUVR  ------------------------------------------------------------
FX0X3RN01BSGY1  ------------------------------------------------------------
FX0X3RN01BLTX3  ------------------------------------------------------------
FX0X3RN01BOCFO  ------------------------------------------------------------
FX0X3RN01BMO9W  ------------------------------------------------------------
FX0X3RN01BOGMB  ------------------------------------------------------------
FX0X3RN01BQMV4  ------------------------------------------------------------
FX0X3RN01BPU6U  ------------------------------------------------------------
FX0X3RN01BTQ6L  ------------------------------------------------------------
FX0X3RN01BLTX0  ------------------------------------------------------------
FX0X3RN01BQ4EM  ------------------------------------------------------------
FX0X3RN01BUXCU  ------------------------------------------------------------
FX0X3RN01BWCDF  ------------------------------------------------------------
FX0X3RN01BVRKJ  ------------------------------------------------------------
FX0X3RN01BT3TM  ------------------------------------------------------------
FX0X3RN01BTVDQ  ------------------------------------------------------------
FX0X3RN01BR4LK  ------------------------------------------------------------
FX0X3RN01BMVI8  ------------------------------------------------------------
FX0X3RN01BQY8B  ------------------------------------------------------------
FX0X3RN01BWPNQ  ------------------------------------------------------------
FX0X3RN01BW4BN  ------------------------------------------------------------
FX0X3RN01BUITB  ------------------------------------------------------------
FX0X3RN01BJ2DB  ------------------------------------------------------------
FX0X3RN01BV5KU  ------------------------------------------------------------
FX0X3RN01BRBP8  ------------------------------------------------------------
FX0X3RN01BTI40  ------------------------------------------------------------
FX0X3RN01BXHKP  ------------------------------------------------------------
FX0X3RN01BKOXT  ------------------------------------------------------------
FX0X3RN01BKUK7  ------------------------------------------------------------
FX0X3RN01BMQA8  ------------------------------------------------------------
FX0X3RN01BS6KU  ------------------------------------------------------------
FX0X3RN01BN6B5  ------------------------------------------------------------
FX0X3RN01BMLJG  ------------------------------------------------------------
FX0X3RN01BI1K3  ------------------------------------------------------------
FX0X3RN01BVY80  ------------------------------------------------------------
FX0X3RN01BSE17  ------------------------------------------------------------
FX0X3RN01BYI21  ------------------------------------------------------------
FX0X3RN01BTQQS  ------------------------------------------------------------
FX0X3RN01BSG4F  ------------------------------------------------------------
FX0X3RN01BUC1Z  ------------------------------------------------------------
FX0X3RN01BSOU6  ------------------------------------------------------------
FX0X3RN01BR7B9  ------------------------------------------------------------
FX0X3RN01BRL4T  ------------------------------------------------------------
FX0X3RN01BUY54  ------------------------------------------------------------
FX0X3RN01BV3PM  ------------------------------------------------------------
FX0X3RN01BTY9W  ------------------------------------------------------------
FX0X3RN01BVXTV  ------------------------------------------------------------
FX0X3RN01BSJYX  ------------------------------------------------------------
FX0X3RN01BTFPX  ------------------------------------------------------------
FX0X3RN01BJM3A  ------------------------------------------------------------
FX0X3RN01BPFPQ  ------------------------------------------------------------
FX0X3RN01BP16K  ------------------------------------------------------------
FX0X3RN01BI7KZ  ------------------------------------------------------------
FX0X3RN01BUT4R  ------------------------------------------------------------
FX0X3RN01BSKV7  ------------------------------------------------------------
FX0X3RN01BMCKX  ------------------------------------------------------------
FX0X3RN01BKUSY  ------------------------------------------------------------
FX0X3RN01BK8OH  ------------------------------------------------------------
FX0X3RN01BK2CV  ------------------------------------------------------------
FX0X3RN01BVN6V  ------------------------------------------------------------
FX0X3RN01BI7KG  ------------------------------------------------------------
FX0X3RN01BNH52  ------------------------------------------------------------
FX0X3RN01BT1OY  ------------------------------------------------------------
FX0X3RN01BR74G  ------------------------------------------------------------
FX0X3RN01BTF96  ------------------------------------------------------------
FX0X3RN01BPNZR  ------------------------------------------------------------
FX0X3RN01BJWKZ  ------------------------------------------------------------
FX0X3RN01BT71U  ------------------------------------------------------------
FX0X3RN01BR16X  ------------------------------------------------------------
FX0X3RN01BUEDC  ------------------------------------------------------------
FX0X3RN01BTFKR  ------------------------------------------------------------
FX0X3RN01BMCZC  ------------------------------------------------------------
FX0X3RN01BSDZG  ------------------------------------------------------------
FX0X3RN01BUHYB  ------------------------------------------------------------
FX0X3RN01BXNPT  ------------------------------------------------------------
FX0X3RN01BOR9D  ------------------------------------------------------------
FX0X3RN01BIUYR  ------------------------------------------------------------
FX0X3RN01BU7TB  ------------------------------------------------------------
FX0X3RN01BN7ZQ  ------------------------------------------------------------
FX0X3RN01BW14F  ------------------------------------------------------------
FX0X3RN01BSZUZ  ------------------------------------------------------------
FX0X3RN01BQDCZ  ------------------------------------------------------------
FX0X3RN01BRGLO  ------------------------------------------------------------
FX0X3RN01BS4DX  ------------------------------------------------------------
FX0X3RN01BQ6V5  ------------------------------------------------------------
FX0X3RN01BVJZR  ------------------------------------------------------------
FX0X3RN01BLUIA  ------------------------------------------------------------
FX0X3RN01BQOAL  ------------------------------------------------------------
FX0X3RN01BKT78  ------------------------------------------------------------
FX0X3RN01BI4ES  ------------------------------------------------------------
FX0X3RN01BQJR3  ------------------------------------------------------------
FX0X3RN01BPCUH  ------------------------------------------------------------
FX0X3RN01BLXEO  ------------------------------------------------------------
FX0X3RN01BOIRB  ------------------------------------------------------------
FX0X3RN01BQC5R  ------------------------------------------------------------
FX0X3RN01BVS4B  ------------------------------------------------------------
FX0X3RN01BXZZZ  ------------------------------------------------------------
FX0X3RN01BRSQ0  ------------------------------------------------------------
FX0X3RN01BSLXM  ------------------------------------------------------------
FX0X3RN01BTI2M  ------------------------------------------------------------
FX0X3RN01BPN8E  ------------------------------------------------------------
FX0X3RN01BKO5S  ------------------------------------------------------------
FX0X3RN01BXT9G  ------------------------------------------------------------
FX0X3RN01BUN77  ------------------------------------------------------------
FX0X3RN01BUYK1  ------------------------------------------------------------
FX0X3RN01BUEQV  ------------------------------------------------------------
FX0X3RN01BTJPU  ------------------------------------------------------------
FX0X3RN01BKHWG  ------------------------------------------------------------
FX0X3RN01BSVM3  ------------------------------------------------------------
FX0X3RN01BUFHU  ------------------------------------------------------------
FX0X3RN01BV33K  ------------------------------------------------------------
FX0X3RN01BTENC  ------------------------------------------------------------
FX0X3RN01BRLLU  ------------------------------------------------------------
FX0X3RN01BS2ZS  ------------------------------------------------------------
FX0X3RN01BTDA6  ------------------------------------------------------------
FX0X3RN01BOMKB  ------------------------------------------------------------
FX0X3RN01BS6DK  ------------------------------------------------------------
FX0X3RN01BV7ES  ------------------------------------------------------------
FX0X3RN01BM5EX  ------------------------------------------------------------
FX0X3RN01BTNHJ  ------------------------------------------------------------
FX0X3RN01BIU6R  ------------------------------------------------------------
FX0X3RN01BUT5T  ------------------------------------------------------------
FX0X3RN01BPKKN  ------------------------------------------------------------
FX0X3RN01BP0IE  ------------------------------------------------------------
FX0X3RN01BV5VU  ------------------------------------------------------------
FX0X3RN01BOCQ5  ------------------------------------------------------------
FX0X3RN01BRLA3  ------------------------------------------------------------
FX0X3RN01BJ8OF  ------------------------------------------------------------
FX0X3RN01BLVXR  ------------------------------------------------------------
FX0X3RN01BVX1F  ------------------------------------------------------------
FX0X3RN01BJZ6Y  ------------------------------------------------------------
FX0X3RN01BSUCO  ------------------------------------------------------------
FX0X3RN01BQVXM  ------------------------------------------------------------
FX0X3RN01BW4DH  ------------------------------------------------------------
FX0X3RN01BWDUN  ------------------------------------------------------------
FX0X3RN01BL32T  ------------------------------------------------------------
FX0X3RN01BWX1Z  ------------------------------------------------------------
FX0X3RN01BXAO3  ------------------------------------------------------------
FX0X3RN01BRTKI  ------------------------------------------------------------
FX0X3RN01BVGLS  ------------------------------------------------------------
FX0X3RN01BR2F9  ------------------------------------------------------------
FX0X3RN01BRPJX  ------------------------------------------------------------
FX0X3RN01BPKPS  ------------------------------------------------------------
FX0X3RN01BQBH7  ------------------------------------------------------------
FX0X3RN01BUVWC  ------------------------------------------------------------
FX0X3RN01BQ6N4  ------------------------------------------------------------
FX0X3RN01BPRYN  ------------------------------------------------------------
FX0X3RN01BJZ9V  ------------------------------------------------------------
FX0X3RN01BRMWZ  ------------------------------------------------------------
FX0X3RN01BW74S  ------------------------------------------------------------
FX0X3RN01BLM7P  ------------------------------------------------------------
FX0X3RN01BLZ6R  ------------------------------------------------------------
FX0X3RN01BL8YR  ------------------------------------------------------------
FX0X3RN01BW7G6  ------------------------------------------------------------
FX0X3RN01BPSK0  ------------------------------------------------------------
FX0X3RN01BMVVQ  ------------------------------------------------------------
FX0X3RN01BQ21S  ------------------------------------------------------------
FX0X3RN01BL93V  ------------------------------------------------------------
FX0X3RN01BRB5L  ------------------------------------------------------------
FX0X3RN01BWM6K  ------------------------------------------------------------
FX0X3RN01BPCCN  ------------------------------------------------------------
FX0X3RN01BROG5  ------------------------------------------------------------
FX0X3RN01BUBW9  ------------------------------------------------------------
FX0X3RN01BT3W1  ------------------------------------------------------------
FX0X3RN01BK7N9  ------------------------------------------------------------
FX0X3RN01BQUP0  ------------------------------------------------------------
FX0X3RN01BVMN0  ------------------------------------------------------------
FX0X3RN01BXG0V  ------------------------------------------------------------
FX0X3RN01BWLL8  ------------------------------------------------------------
FX0X3RN01BQ5JS  ------------------------------------------------------------
FX0X3RN01BR78T  ------------------------------------------------------------
FX0X3RN01BUH1K  ------------------------------------------------------------
FX0X3RN01BX0AS  ------------------------------------------------------------
FX0X3RN01BT71N  ------------------------------------------------------------
FX0X3RN01BV5NA  ------------------------------------------------------------
FX0X3RN01BL8GC  ------------------------------------------------------------
FX0X3RN01BV8R6  ------------------------------------------------------------
FX0X3RN01BNDTA  ------------------------------------------------------------
FX0X3RN01BUUU7  ------------------------------------------------------------
FX0X3RN01BOYT9  ------------------------------------------------------------
FX0X3RN01BT5SM  ------------------------------------------------------------
FX0X3RN01BR03H  ------------------------------------------------------------
FX0X3RN01BP3HW  ------------------------------------------------------------
FX0X3RN01BQV3W  ------------------------------------------------------------
FX0X3RN01BJ8YB  ------------------------------------------------------------
FX0X3RN01BLGA9  ------------------------------------------------------------
FX0X3RN01BUMV3  ------------------------------------------------------------
FX0X3RN01BSH3U  ------------------------------------------------------------
FX0X3RN01BOGUN  ------------------------------------------------------------
FX0X3RN01BNWN1  ------------------------------------------------------------
FX0X3RN01BRC4Y  ------------------------------------------------------------
FX0X3RN01BW1WF  ------------------------------------------------------------
FX0X3RN01BU7T7  ------------------------------------------------------------
FX0X3RN01BRGF2  ------------------------------------------------------------
FX0X3RN01BWVSI  ------------------------------------------------------------
FX0X3RN01BQ8MA  ------------------------------------------------------------
FX0X3RN01BV9B9  ------------------------------------------------------------
FX0X3RN01BQ5NN  ------------------------------------------------------------
FX0X3RN01BKN5E  ------------------------------------------------------------
FX0X3RN01BQAG9  ------------------------------------------------------------
FX0X3RN01BS3YK  ------------------------------------------------------------
FX0X3RN01BJD0H  ------------------------------------------------------------
FX0X3RN01BVV46  ------------------------------------------------------------
FX0X3RN01BKIG2  ------------------------------------------------------------
FX0X3RN01BXTMN  ------------------------------------------------------------
FX0X3RN01BWFOF  ------------------------------------------------------------
FX0X3RN01BN89N  ------------------------------------------------------------
FX0X3RN01BMBPB  ------------------------------------------------------------
FX0X3RN01BWO3G  ------------------------------------------------------------
FX0X3RN01BVC4H  ------------------------------------------------------------
FX0X3RN01BVT85  ------------------------------------------------------------
FX0X3RN01BSFR9  ------------------------------------------------------------
FX0X3RN01BV3DX  ------------------------------------------------------------
FX0X3RN01BTFWC  ------------------------------------------------------------
FX0X3RN01BJT30  ------------------------------------------------------------
FX0X3RN01BPBKH  ------------------------------------------------------------
FX0X3RN01BRLZX  ------------------------------------------------------------
FX0X3RN01BTYW7  ------------------------------------------------------------
FX0X3RN01BV38A  ------------------------------------------------------------
FX0X3RN01BYMC3  ------------------------------------------------------------
FX0X3RN01BSE3M  ------------------------------------------------------------
FX0X3RN01BSXHC  ------------------------------------------------------------
FX0X3RN01BUH2M  ------------------------------------------------------------
FX0X3RN01BU78C  ------------------------------------------------------------
FX0X3RN01BT12V  ------------------------------------------------------------
FX0X3RN01BUN2V  ------------------------------------------------------------
FX0X3RN01BJA57  ------------------------------------------------------------
FX0X3RN01BTTGT  ------------------------------------------------------------
FX0X3RN01BV0GJ  ------------------------------------------------------------
FX0X3RN01BOLZT  ------------------------------------------------------------
FX0X3RN01BR1ZT  ------------------------------------------------------------
FX0X3RN01BMREX  ------------------------------------------------------------
FX0X3RN01BOFZY  ------------------------------------------------------------
FX0X3RN01BO4XL  ------------------------------------------------------------
FX0X3RN01BS26R  ------------------------------------------------------------
FX0X3RN01BLSSY  ------------------------------------------------------------
FX0X3RN01BPE8P  ------------------------------------------------------------
FX0X3RN01BVUJC  ------------------------------------------------------------
FX0X3RN01BQTCZ  ------------------------------------------------------------
FX0X3RN01BLD5Y  ------------------------------------------------------------
FX0X3RN01BU7U2  ------------------------------------------------------------
FX0X3RN01BU8RS  ------------------------------------------------------------
FX0X3RN01BS62B  ------------------------------------------------------------
FX0X3RN01BKL9Q  ------------------------------------------------------------
FX0X3RN01BP922  ------------------------------------------------------------
FX0X3RN01BQ9JH  ------------------------------------------------------------
FX0X3RN01BXEA6  ------------------------------------------------------------
FX0X3RN01BQKXJ  ------------------------------------------------------------
FX0X3RN01BL2E3  ------------------------------------------------------------
FX0X3RN01BMSAJ  ------------------------------------------------------------
FX0X3RN01BJ2W4  ------------------------------------------------------------
FX0X3RN01BWV4Q  ------------------------------------------------------------
FX0X3RN01BONT8  ------------------------------------------------------------
FX0X3RN01BKOH6  ------------------------------------------------------------
FX0X3RN01BSZ3Y  ------------------------------------------------------------
FX0X3RN01BR7PO  ------------------------------------------------------------
FX0X3RN01BSIVL  ------------------------------------------------------------
FX0X3RN01BNYF3  ------------------------------------------------------------
FX0X3RN01BXENH  ------------------------------------------------------------
FX0X3RN01BNXUD  ------------------------------------------------------------
FX0X3RN01BL92S  ------------------------------------------------------------
FX0X3RN01BLT1I  ------------------------------------------------------------
FX0X3RN01BWSJK  ------------------------------------------------------------
FX0X3RN01BRMRJ  ------------------------------------------------------------
FX0X3RN01BR1D7  ------------------------------------------------------------
FX0X3RN01BPQ4E  ------------------------------------------------------------
FX0X3RN01BMWL3  ------------------------------------------------------------
FX0X3RN01BUMC6  ------------------------------------------------------------
FX0X3RN01BRZK1  ------------------------------------------------------------
FX0X3RN01BOZDS  ------------------------------------------------------------
FX0X3RN01BRLIL  ------------------------------------------------------------
FX0X3RN01BU2JV  ------------------------------------------------------------
FX0X3RN01BU2CU  ------------------------------------------------------------
FX0X3RN01BM5PD  ------------------------------------------------------------
FX0X3RN01BTA9Y  ------------------------------------------------------------
FX0X3RN01BP6YY  ------------------------------------------------------------
FX0X3RN01BK3XS  ------------------------------------------------------------
FX0X3RN01BSIQG  ------------------------------------------------------------
FX0X3RN01BSRUC  ------------------------------------------------------------
FX0X3RN01BVEWF  ------------------------------------------------------------
FX0X3RN01BVUGK  ------------------------------------------------------------
FX0X3RN01BJDRT  ------------------------------------------------------------
FX0X3RN01BVRJ6  ------------------------------------------------------------
FX0X3RN01BI7H3  ------------------------------------------------------------
FX0X3RN01BUN2Y  ------------------------------------------------------------
FX0X3RN01BNJ4S  ------------------------------------------------------------
FX0X3RN01BV9PJ  ------------------------------------------------------------
FX0X3RN01BKB5G  ------------------------------------------------------------
FX0X3RN01BWI18  ------------------------------------------------------------
FX0X3RN01BPI49  ------------------------------------------------------------
FX0X3RN01BXQHO  ------------------------------------------------------------
FX0X3RN01BTY99  ------------------------------------------------------------
FX0X3RN01BRCSX  ------------------------------------------------------------
FX0X3RN01BKMLR  ------------------------------------------------------------
FX0X3RN01BRQJJ  ------------------------------------------------------------
FX0X3RN01BJ9XD  ------------------------------------------------------------
FX0X3RN01BU3YY  ------------------------------------------------------------
FX0X3RN01BNU09  ------------------------------------------------------------
FX0X3RN01BXBI5  ------------------------------------------------------------
FX0X3RN01BJGU2  ------------------------------------------------------------
FX0X3RN01BL0AI  ------------------------------------------------------------
FX0X3RN01BXNH1  ------------------------------------------------------------
FX0X3RN01BR1WS  ------------------------------------------------------------
FX0X3RN01BTMES  ------------------------------------------------------------
FX0X3RN01BRYLD  ------------------------------------------------------------
FX0X3RN01BO6LI  ------------------------------------------------------------
FX0X3RN01BJ8M6  ------------------------------------------------------------
FX0X3RN01BRL2J  ------------------------------------------------------------
FX0X3RN01BWJ4J  ------------------------------------------------------------
FX0X3RN01BT87Z  ------------------------------------------------------------
FX0X3RN01BWYSB  ------------------------------------------------------------
FX0X3RN01BVEK4  ------------------------------------------------------------
FX0X3RN01BI086  ------------------------------------------------------------
FX0X3RN01BSKXY  ------------------------------------------------------------
FX0X3RN01BLJ4X  ------------------------------------------------------------
FX0X3RN01BTO9P  ------------------------------------------------------------
FX0X3RN01BN6A3  ------------------------------------------------------------
FX0X3RN01BKF8O  ------------------------------------------------------------
FX0X3RN01BQZ9B  ------------------------------------------------------------
FX0X3RN01BV93D  ------------------------------------------------------------
FX0X3RN01BSOAX  ------------------------------------------------------------
FX0X3RN01BYL9Z  ------------------------------------------------------------
FX0X3RN01BUN3Y  ------------------------------------------------------------
FX0X3RN01BRZS9  ------------------------------------------------------------
FX0X3RN01BR0ZX  ------------------------------------------------------------
FX0X3RN01BQ5F9  ------------------------------------------------------------
FX0X3RN01BNNKZ  ------------------------------------------------------------
FX0X3RN01BOTVZ  ------------------------------------------------------------
FX0X3RN01BRJAK  ------------------------------------------------------------
FX0X3RN01BRE44  ------------------------------------------------------------
FX0X3RN01BQNF0  ------------------------------------------------------------
FX0X3RN01BVKPC  ------------------------------------------------------------
FX0X3RN01BQT5A  ------------------------------------------------------------
FX0X3RN01BP0WC  ------------------------------------------------------------
FX0X3RN01BTF4Z  ------------------------------------------------------------
FX0X3RN01BSBQQ  ------------------------------------------------------------
FX0X3RN01BTCOM  ------------------------------------------------------------
FX0X3RN01BRRZ5  ------------------------------------------------------------
FX0X3RN01BSVLC  ------------------------------------------------------------
FX0X3RN01BUYUV  ------------------------------------------------------------
FX0X3RN01BWBVI  ------------------------------------------------------------
FX0X3RN01BU7ZC  ------------------------------------------------------------
FX0X3RN01BQ8SU  ------------------------------------------------------------
FX0X3RN01BQ3R4  ------------------------------------------------------------
FX0X3RN01BQUAR  ------------------------------------------------------------
FX0X3RN01BI7EL  ------------------------------------------------------------
FX0X3RN01BOLRI  ------------------------------------------------------------
FX0X3RN01BO8ZA  ------------------------------------------------------------
FX0X3RN01BNGVL  ------------------------------------------------------------
FX0X3RN01BQ6E0  ------------------------------------------------------------
FX0X3RN01BLSNU  ------------------------------------------------------------
FX0X3RN01BNLZ4  ------------------------------------------------------------
FX0X3RN01BIOVQ  ------------------------------------------------------------
FX0X3RN01BSA65  ------------------------------------------------------------
FX0X3RN01BTI5J  ------------------------------------------------------------
FX0X3RN01BQUBI  ------------------------------------------------------------
FX0X3RN01BRVOP  ------------------------------------------------------------
FX0X3RN01BMFRB  ------------------------------------------------------------
FX0X3RN01BO13U  ------------------------------------------------------------
FX0X3RN01BTM39  ------------------------------------------------------------
FX0X3RN01BNCIS  ------------------------------------------------------------
FX0X3RN01BNLJG  ------------------------------------------------------------
                                                                            

FX0X3RN01BTFJ2  ------------------------------------------------------------
FX0X3RN01BT71G  ------------------------------------------------------------
FX0X3RN01BQ3C5  ------------------------------------------------------------
FX0X3RN01BSXLC  ------------------------------------------------------------
FX0X3RN01BNQUF  ------------------------------------------------------------
FX0X3RN01BT8B5  ------------------------------------------------------------
FX0X3RN01BV6PX  ------------------------------------------------------------
FX0X3RN01BUDE3  ------------------------------------------------------------
FX0X3RN01BT47O  ------------------------------------------------------------
FX0X3RN01BMN9Y  ------------------------------------------------------------
FX0X3RN01BSQUD  ------------------------------------------------------------
FX0X3RN01BKUMJ  ------------------------------------------------------------
FX0X3RN01BRL6B  ------------------------------------------------------------
FX0X3RN01BLCY4  ------------------------------------------------------------
FX0X3RN01BVRYR  ------------------------------------------------------------
FX0X3RN01BLJCJ  ------------------------------------------------------------
FX0X3RN01BT2QN  ------------------------------------------------------------
FX0X3RN01BR7BQ  ------------------------------------------------------------
FX0X3RN01BWFJ7  ------------------------------------------------------------
FX0X3RN01BMRJS  ------------------------------------------------------------
FX0X3RN01BRPNT  ------------------------------------------------------------
FX0X3RN01BW42A  ------------------------------------------------------------
FX0X3RN01BR5IP  ------------------------------------------------------------
FX0X3RN01BSEN9  ------------------------------------------------------------
FX0X3RN01BRCUH  ------------------------------------------------------------
FX0X3RN01BRCK7  ------------------------------------------------------------
FX0X3RN01BWVPV  ------------------------------------------------------------
FX0X3RN01BRVT6  ------------------------------------------------------------
FX0X3RN01BT8FX  ------------------------------------------------------------
FX0X3RN01BUBP9  ------------------------------------------------------------
FX0X3RN01BTZCI  ------------------------------------------------------------
FX0X3RN01BJAGY  ------------------------------------------------------------
FX0X3RN01BRJGW  ------------------------------------------------------------
FX0X3RN01BKRLO  ------------------------------------------------------------
FX0X3RN01BNEVT  ------------------------------------------------------------
FX0X3RN01BVMMV  ------------------------------------------------------------
FX0X3RN01BK02U  ------------------------------------------------------------
FX0X3RN01BNNAR  ------------------------------------------------------------
FX0X3RN01BOYVH  ------------------------------------------------------------
FX0X3RN01BKSSS  ------------------------------------------------------------
FX0X3RN01BUH8W  ------------------------------------------------------------
FX0X3RN01BQZQF  ------------------------------------------------------------
FX0X3RN01BQWAB  ------------------------------------------------------------
FX0X3RN01BQY9X  ------------------------------------------------------------
FX0X3RN01BTKBE  ------------------------------------------------------------
FX0X3RN01BSK5H  ------------------------------------------------------------
FX0X3RN01BKJAZ  ------------------------------------------------------------
FX0X3RN01BNHV9  ------------------------------------------------------------
FX0X3RN01BS928  ------------------------------------------------------------
FX0X3RN01BWU0U  ------------------------------------------------------------
FX0X3RN01BKPAD  ------------------------------------------------------------
FX0X3RN01BJZEO  ------------------------------------------------------------
FX0X3RN01BSSBV  ------------------------------------------------------------
FX0X3RN01BTPR7  ------------------------------------------------------------
FX0X3RN01BQXEM  ------------------------------------------------------------
FX0X3RN01BTT6J  ------------------------------------------------------------
FX0X3RN01BTEBY  ------------------------------------------------------------
FX0X3RN01BT3JM  ------------------------------------------------------------
FX0X3RN01BP1WC  ------------------------------------------------------------
FX0X3RN01BPVJF  ------------------------------------------------------------
FX0X3RN01BP5LU  ------------------------------------------------------------
FX0X3RN01BU0MJ  ------------------------------------------------------------
FX0X3RN01BX28U  ------------------------------------------------------------
FX0X3RN01BKB7L  ------------------------------------------------------------
FX0X3RN01BVDEY  ------------------------------------------------------------
FX0X3RN01BKBVC  ------------------------------------------------------------
FX0X3RN01BTZ3B  ------------------------------------------------------------
FX0X3RN01BJDNI  ------------------------------------------------------------
FX0X3RN01BK1O7  ------------------------------------------------------------
FX0X3RN01BILPV  ------------------------------------------------------------
FX0X3RN01BUBJA  ------------------------------------------------------------
FX0X3RN01BRC5A  ------------------------------------------------------------
FX0X3RN01BLZKT  ------------------------------------------------------------
FX0X3RN01BQQ5W  ------------------------------------------------------------
FX0X3RN01BT95I  ------------------------------------------------------------
FX0X3RN01BL15L  ------------------------------------------------------------
FX0X3RN01BS61Y  ------------------------------------------------------------
FX0X3RN01BPBCR  ------------------------------------------------------------
FX0X3RN01BLD0S  ------------------------------------------------------------
FX0X3RN01BQC0S  ------------------------------------------------------------
FX0X3RN01BIR3Q  ------------------------------------------------------------
FX0X3RN01BVRNB  ------------------------------------------------------------
FX0X3RN01BUGD3  ------------------------------------------------------------
FX0X3RN01BMM9O  ------------------------------------------------------------
FX0X3RN01BQZYF  ------------------------------------------------------------
FX0X3RN01BRI90  ------------------------------------------------------------
FX0X3RN01BT1RV  ------------------------------------------------------------
FX0X3RN01BNN6H  ------------------------------------------------------------
FX0X3RN01BNM7E  ------------------------------------------------------------
FX0X3RN01BWYEX  ------------------------------------------------------------
FX0X3RN01BVWBX  ------------------------------------------------------------
FX0X3RN01BS6RF  ------------------------------------------------------------
FX0X3RN01BKH77  ------------------------------------------------------------
FX0X3RN01BO57U  ------------------------------------------------------------
FX0X3RN01BVUP1  ------------------------------------------------------------
FX0X3RN01BT73D  ------------------------------------------------------------
FX0X3RN01BR84U  ------------------------------------------------------------
FX0X3RN01BNXNZ  ------------------------------------------------------------
FX0X3RN01BVF9A  ------------------------------------------------------------
FX0X3RN01BVKX0  ------------------------------------------------------------
FX0X3RN01BTCE9  ------------------------------------------------------------
FX0X3RN01BP1FG  ------------------------------------------------------------
FX0X3RN01BXANA  ------------------------------------------------------------
FX0X3RN01BULQU  ------------------------------------------------------------
FX0X3RN01BU1LZ  ------------------------------------------------------------
FX0X3RN01BTEKW  ------------------------------------------------------------
FX0X3RN01BLBSB  ------------------------------------------------------------
FX0X3RN01BUXAZ  ------------------------------------------------------------
FX0X3RN01BQERH  ------------------------------------------------------------
FX0X3RN01BR48Z  ------------------------------------------------------------
FX0X3RN01BOS6X  ------------------------------------------------------------
FX0X3RN01BKR7P  ------------------------------------------------------------
FX0X3RN01BUUAC  ------------------------------------------------------------
FX0X3RN01BWRRC  ------------------------------------------------------------
FX0X3RN01BQC5L  ------------------------------------------------------------
FX0X3RN01BKYGC  ------------------------------------------------------------
FX0X3RN01BUBIM  ------------------------------------------------------------
FX0X3RN01BOYLS  ------------------------------------------------------------
FX0X3RN01BPHOL  ------------------------------------------------------------
FX0X3RN01BVAVG  ------------------------------------------------------------
FX0X3RN01BNU86  ------------------------------------------------------------
FX0X3RN01BPYG2  ------------------------------------------------------------
FX0X3RN01BSL1G  ------------------------------------------------------------
FX0X3RN01BMWK4  ------------------------------------------------------------
FX0X3RN01BSBX4  ------------------------------------------------------------
FX0X3RN01BUC48  ------------------------------------------------------------
FX0X3RN01BK5D5  ------------------------------------------------------------
FX0X3RN01BRUXQ  ------------------------------------------------------------
FX0X3RN01BJ3CA  ------------------------------------------------------------
FX0X3RN01BKXI8  ------------------------------------------------------------
FX0X3RN01BMSPF  ------------------------------------------------------------
FX0X3RN01BQN9C  ------------------------------------------------------------
FX0X3RN01BQ8TI  ------------------------------------------------------------
FX0X3RN01BT8E2  ------------------------------------------------------------
FX0X3RN01BVD20  ------------------------------------------------------------
FX0X3RN01BVLFP  ------------------------------------------------------------
FX0X3RN01BRDLB  ------------------------------------------------------------
FX0X3RN01BUHSX  ------------------------------------------------------------
FX0X3RN01BWCYR  ------------------------------------------------------------
FX0X3RN01BQ9S8  ------------------------------------------------------------
FX0X3RN01BJA1H  ------------------------------------------------------------
FX0X3RN01BTP2Q  ------------------------------------------------------------
FX0X3RN01BUHLJ  ------------------------------------------------------------
FX0X3RN01BNH6L  ------------------------------------------------------------
FX0X3RN01BYCYG  ------------------------------------------------------------
FX0X3RN01BPHJ9  ------------------------------------------------------------
FX0X3RN01BWUZZ  ------------------------------------------------------------
FX0X3RN01BLZD2  ------------------------------------------------------------
FX0X3RN01BN0D1  ------------------------------------------------------------
FX0X3RN01BW5DE  ------------------------------------------------------------
FX0X3RN01BO4W2  ------------------------------------------------------------
FX0X3RN01BSO4E  ------------------------------------------------------------
FX0X3RN01BVXYC  ------------------------------------------------------------
FX0X3RN01BMPA1  ------------------------------------------------------------
FX0X3RN01BQ9LR  ------------------------------------------------------------
FX0X3RN01BUVMP  ------------------------------------------------------------
FX0X3RN01BLTPI  ------------------------------------------------------------
FX0X3RN01BWVXE  ------------------------------------------------------------
FX0X3RN01BR4B0  ------------------------------------------------------------
FX0X3RN01BU6ZY  ------------------------------------------------------------
FX0X3RN01BWFR5  ------------------------------------------------------------
FX0X3RN01BSNL6  ------------------------------------------------------------
FX0X3RN01BOP6X  ------------------------------------------------------------
FX0X3RN01BWMFP  ------------------------------------------------------------
FX0X3RN01BXW9U  ------------------------------------------------------------
FX0X3RN01BV7M3  ------------------------------------------------------------
FX0X3RN01BRJKE  ------------------------------------------------------------
FX0X3RN01BX9UC  ------------------------------------------------------------
FX0X3RN01BPSZR  ------------------------------------------------------------
FX0X3RN01BQXA5  ------------------------------------------------------------
FX0X3RN01BVRMV  ------------------------------------------------------------
FX0X3RN01BKIAP  ------------------------------------------------------------
FX0X3RN01BJ590  ------------------------------------------------------------
FX0X3RN01BJQDM  ------------------------------------------------------------
FX0X3RN01BU9YH  ------------------------------------------------------------
FX0X3RN01BU47R  ------------------------------------------------------------
FX0X3RN01BVZXC  ------------------------------------------------------------
FX0X3RN01BVTLQ  ------------------------------------------------------------
FX0X3RN01BUOI1  ------------------------------------------------------------
FX0X3RN01BTPHZ  ------------------------------------------------------------
FX0X3RN01BKVEP  ------------------------------------------------------------
FX0X3RN01BTP17  ------------------------------------------------------------
FX0X3RN01BOR80  ------------------------------------------------------------
FX0X3RN01BPE5P  agatacgggcagtgaaccggcgcgagccggaccgcccgcctgcacctgagatccaactac
FX0X3RN01BVX2Q  ----------------------------cgatcattcactttcatct-------------
FX0X3RN01BQPR2  ------------------------agcgtgatctttcattcttcccc-------------
FX0X3RN01BJTX4  ------------------------agcgtgatctttcattcttcccc-------------
FX0X3RN01BRAMY  ------------------------agcgtgatctttcattctt-ccc-------------
FX0X3RN01BOYMB  ------------------------agcgtgatctttcattctt-ccc-------------
FX0X3RN01BV0F3  ------------------------agcgtgatctttcattctt-ccc-------------
FX0X3RN01BTQR3  ------------------------agcgtgatctttcattctt-ccc-------------
FX0X3RN01BX9FD  ------------------------------------------------------------
FX0X3RN01BQ0D9  ------------------------------------------------------------
FX0X3RN01BRJJI  ------------------------------------------------------------
FX0X3RN01BO6BX  ------------------------------------------------------------
FX0X3RN01BP6UZ  ------------------------------------------------------------
FX0X3RN01BQC6L  ------------------------------------------------------------
FX0X3RN01BO9EV  ------------------------------------------------------------
FX0X3RN01BMFEQ  ------------------------------------------------------------
FX0X3RN01BVEE7  ------------------------------------------------------------
FX0X3RN01BU5UR  ------------------------------------------------------------
FX0X3RN01BR1X1  ------------------------------------------------------------
FX0X3RN01BKX1T  ------------------------------------------------------------
FX0X3RN01BSWLY  ------------------------------------------------------------
FX0X3RN01BVJYB  ------------------------------------------------------------
FX0X3RN01BOQWH  ------------------------------------------------------------
FX0X3RN01BUWC2  ------------------------------------------------------------
FX0X3RN01BQPU2  ------------------------------------------------------------
FX0X3RN01BKH98  ------------------------------------------------------------
FX0X3RN01BSQVF  ------------------------------------------------------------
FX0X3RN01BLOC4  ------------------------------------------------------------
FX0X3RN01BPUO5  ------------------------------------------------------------
FX0X3RN01BOZ6E  ------------------------------------------------------------
FX0X3RN01BKH53  ------------------------------------------------------------
FX0X3RN01BJAHZ  ------------------------------------------------------------
FX0X3RN01BLAK7  ------------------------------------------------------------
FX0X3RN01BXEAH  ------------------------------------------------------------
FX0X3RN01BQZOW  ------------------------------------------------------------
FX0X3RN01BOPPV  ------------------------------------------------------------
FX0X3RN01BPT7G  ------------------------------------------------------------
FX0X3RN01BT81E  ------------------------------------------------------------
FX0X3RN01BRODL  ------------------------------------------------------------
FX0X3RN01BIYI5  ------------------------------------------------------------
FX0X3RN01BS40H  ------------------------------------------------------------
FX0X3RN01BVUBZ  ------------------------------------------------------------
FX0X3RN01BRSLH  ------------------------------------------------------------
FX0X3RN01BKUTB  ------------------------------------------------------------
FX0X3RN01BQ9HG  ------------------------------------------------------------
FX0X3RN01BQHOA  ------------------------------------------------------------
FX0X3RN01BUIB3  ------------------------------------------------------------
FX0X3RN01BKUE3  ------------------------------------------------------------
FX0X3RN01BWO8L  ------------------------------------------------------------
FX0X3RN01BPKV4  ------------------------------------------------------------
FX0X3RN01BVOCW  ------------------------------------------------------------
FX0X3RN01BSKXS  ------------------------------------------------------------
FX0X3RN01BQ34V  ------------------------------------------------------------
FX0X3RN01BQUNI  ------------------------------------------------------------
FX0X3RN01BS710  ------------------------------------------------------------
FX0X3RN01BIR2I  ------------------------------------------------------------
FX0X3RN01BXEIX  ------------------------------------------------------------
FX0X3RN01BMOB3  ------------------------------------------------------------
FX0X3RN01BNHH9  ------------------------------------------------------------
FX0X3RN01BKUVS  ------------------------------------------------------------
FX0X3RN01BRH4C  ------------------------------------------------------------
FX0X3RN01BV7J2  ------------------------------------------------------------
FX0X3RN01BWM5V  ------------------------------------------------------------
FX0X3RN01BXW97  ------------------------------------------------------------
FX0X3RN01BVNHN  ------------------------------------------------------------
FX0X3RN01BQQVX  ------------------------------------------------------------
FX0X3RN01BTPGQ  ------------------------------------------------------------
FX0X3RN01BTVSC  ------------------------------------------------------------
FX0X3RN01BU4VP  ------------------------------------------------------------
FX0X3RN01BTFNC  ------------------------------------------------------------
FX0X3RN01BR9FG  ------------------------------------------------------------
FX0X3RN01BKXV9  ------------------------------------------------------------
FX0X3RN01BRZX5  ------------------------------------------------------------
FX0X3RN01BWLCT  ------------------------------------------------------------
FX0X3RN01BTZLU  ------------------------------------------------------------
FX0X3RN01BXHFG  ------------------------------------------------------------
FX0X3RN01BJ5GG  ------------------------------------------------------------
FX0X3RN01BKXQ3  ------------------------------------------------------------
FX0X3RN01BM07L  ------------------------------------------------------------
FX0X3RN01BJ9L6  ------------------------------------------------------------
FX0X3RN01BUHIG  ------------------------------------------------------------
FX0X3RN01BVQFT  ------------------------------------------------------------
FX0X3RN01BMLMQ  ------------------------------------------------------------
FX0X3RN01BKPAJ  ------------------------------------------------------------
FX0X3RN01BJD1P  ------------------------------------------------------------
FX0X3RN01BPXAV  ------------------------------------------------------------
FX0X3RN01BKSPD  ------------------------------------------------------------
FX0X3RN01BKBYB  ------------------------------------------------------------
FX0X3RN01BV33X  ------------------------------------------------------------
FX0X3RN01BVY8A  ------------------------------------------------------------
FX0X3RN01BMVXE  ------------------------------------------------------------
FX0X3RN01BPEJ4  ------------------------------------------------------------
FX0X3RN01BS1XO  ------------------------------------------------------------
FX0X3RN01BVDBV  ------------------------------------------------------------
FX0X3RN01BJJWP  ------------------------------------------------------------
FX0X3RN01BPBU5  ------------------------------------------------------------
FX0X3RN01BO7WK  ------------------------------------------------------------
FX0X3RN01BRSU1  ------------------------------------------------------------
FX0X3RN01BSTJ7  ------------------------------------------------------------
FX0X3RN01BJDKJ  ------------------------------------------------------------
FX0X3RN01BPNWS  ------------------------------------------------------------
FX0X3RN01BOZAP  ------------------------------------------------------------
FX0X3RN01BUU2N  ------------------------------------------------------------
FX0X3RN01BWLUR  ------------------------------------------------------------
FX0X3RN01BS4Y2  ------------------------------------------------------------
FX0X3RN01BP1UA  ------------------------------------------------------------
FX0X3RN01BW408  ------------------------------------------------------------
FX0X3RN01BPJD4  ------------------------------------------------------------
FX0X3RN01BVX5K  ------------------------------------------------------------
FX0X3RN01BRJ3C  ------------------------------------------------------------
FX0X3RN01BMSHO  ------------------------------------------------------------
FX0X3RN01BXBCP  ------------------------------------------------------------
FX0X3RN01BUQZ4  ------------------------------------------------------------
FX0X3RN01BQAP5  ------------------------------------------------------------
FX0X3RN01BVUYW  ------------------------------------------------------------
FX0X3RN01BWTF9  ------------------------------------------------------------
FX0X3RN01BRLJN  ------------------------------------------------------------
FX0X3RN01BT43D  ------------------------------------------------------------
FX0X3RN01BV51Y  ------------------------------------------------------------
FX0X3RN01BX9SE  ------------------------------------------------------------
FX0X3RN01BTWBA  ------------------------------------------------------------
FX0X3RN01BUH4E  ------------------------------------------------------------
FX0X3RN01BLGNK  ------------------------------------------------------------
FX0X3RN01BOOZ5  ------------------------------------------------------------
FX0X3RN01BR1QJ  ------------------------------------------------------------
FX0X3RN01BW1PY  ------------------------------------------------------------
FX0X3RN01BN4UJ  ------------------------------------------------------------
FX0X3RN01BLA62  ------------------------------------------------------------
FX0X3RN01BLMH7  ------------------------------------------------------------
FX0X3RN01BUZIR  ------------------------------------------------------------
FX0X3RN01BUWCP  ------------------------------------------------------------
FX0X3RN01BPXK3  ------------------------------------------------------------
FX0X3RN01BW44N  ------------------------------------------------------------
FX0X3RN01BTN3T  ------------------------------------------------------------
FX0X3RN01BTL69  ------------------------------------------------------------
FX0X3RN01BROHL  ------------------------------------------------------------
FX0X3RN01BJTBY  ------------------------------------------------------------
FX0X3RN01BS9UQ  ------------------------------------------------------------
FX0X3RN01BMPJJ  ------------------------------------------------------------
FX0X3RN01BMFA9  ------------------------------------------------------------
FX0X3RN01BT5JB  ------------------------------------------------------------
FX0X3RN01BK7GU  ------------------------------------------------------------
FX0X3RN01BQUSG  ------------------------------------------------------------
FX0X3RN01BVHN2  ------------------------------------------------------------
FX0X3RN01BQDFH  ------------------------------------------------------------
FX0X3RN01BQ0VC  ------------------------------------------------------------
FX0X3RN01BLTRK  ------------------------------------------------------------
FX0X3RN01BMCN6  ------------------------------------------------------------
FX0X3RN01BTP6S  ------------------------------------------------------------
FX0X3RN01BQK5P  ------------------------------------------------------------
FX0X3RN01BV2KC  ------------------------------------------------------------
FX0X3RN01BJP1E  ------------------------------------------------------------
FX0X3RN01BT9YG  ------------------------------------------------------------
FX0X3RN01BN1AF  ------------------------------------------------------------
FX0X3RN01BR8XW  ------------------------------------------------------------
FX0X3RN01BLUQB  ------------------------------------------------------------
FX0X3RN01BJV91  ------------------------------------------------------------
FX0X3RN01BR5TV  ------------------------------------------------------------
FX0X3RN01BWJ04  ------------------------------------------------------------
FX0X3RN01BW44Q  ------------------------------------------------------------
FX0X3RN01BW8EG  ------------------------------------------------------------
FX0X3RN01BQ62T  ------------------------------------------------------------
FX0X3RN01BSQX4  ------------------------------------------------------------
FX0X3RN01BMIUM  ------------------------------------------------------------
FX0X3RN01BRUVR  ------------------------------------------------------------
FX0X3RN01BSGY1  ------------------------------------------------------------
FX0X3RN01BLTX3  ------------------------------------------------------------
FX0X3RN01BOCFO  ------------------------------------------------------------
FX0X3RN01BMO9W  ------------------------------------------------------------
FX0X3RN01BOGMB  ------------------------------------------------------------
FX0X3RN01BQMV4  ------------------------------------------------------------
FX0X3RN01BPU6U  ------------------------------------------------------------
FX0X3RN01BTQ6L  ------------------------------------------------------------
FX0X3RN01BLTX0  ------------------------------------------------------------
FX0X3RN01BQ4EM  ------------------------------------------------------------
FX0X3RN01BUXCU  ------------------------------------------------------------
FX0X3RN01BWCDF  ------------------------------------------------------------
FX0X3RN01BVRKJ  ------------------------------------------------------------
FX0X3RN01BT3TM  ------------------------------------------------------------
FX0X3RN01BTVDQ  ------------------------------------------------------------
FX0X3RN01BR4LK  ------------------------------------------------------------
FX0X3RN01BMVI8  ------------------------------------------------------------
FX0X3RN01BQY8B  ------------------------------------------------------------
FX0X3RN01BWPNQ  ------------------------------------------------------------
FX0X3RN01BW4BN  ------------------------------------------------------------
FX0X3RN01BUITB  ------------------------------------------------------------
FX0X3RN01BJ2DB  ------------------------------------------------------------
FX0X3RN01BV5KU  ------------------------------------------------------------
FX0X3RN01BRBP8  ------------------------------------------------------------
FX0X3RN01BTI40  ------------------------------------------------------------
FX0X3RN01BXHKP  ------------------------------------------------------------
FX0X3RN01BKOXT  ------------------------------------------------------------
FX0X3RN01BKUK7  ------------------------------------------------------------
FX0X3RN01BMQA8  ------------------------------------------------------------
FX0X3RN01BS6KU  ------------------------------------------------------------
FX0X3RN01BN6B5  ------------------------------------------------------------
FX0X3RN01BMLJG  ------------------------------------------------------------
FX0X3RN01BI1K3  ------------------------------------------------------------
FX0X3RN01BVY80  ------------------------------------------------------------
FX0X3RN01BSE17  ------------------------------------------------------------
FX0X3RN01BYI21  ------------------------------------------------------------
FX0X3RN01BTQQS  ------------------------------------------------------------
FX0X3RN01BSG4F  ------------------------------------------------------------
FX0X3RN01BUC1Z  ------------------------------------------------------------
FX0X3RN01BSOU6  ------------------------------------------------------------
FX0X3RN01BR7B9  ------------------------------------------------------------
FX0X3RN01BRL4T  ------------------------------------------------------------
FX0X3RN01BUY54  ------------------------------------------------------------
FX0X3RN01BV3PM  ------------------------------------------------------------
FX0X3RN01BTY9W  ------------------------------------------------------------
FX0X3RN01BVXTV  ------------------------------------------------------------
FX0X3RN01BSJYX  ------------------------------------------------------------
FX0X3RN01BTFPX  ------------------------------------------------------------
FX0X3RN01BJM3A  ------------------------------------------------------------
FX0X3RN01BPFPQ  ------------------------------------------------------------
FX0X3RN01BP16K  ------------------------------------------------------------
FX0X3RN01BI7KZ  ------------------------------------------------------------
FX0X3RN01BUT4R  ------------------------------------------------------------
FX0X3RN01BSKV7  ------------------------------------------------------------
FX0X3RN01BMCKX  ------------------------------------------------------------
FX0X3RN01BKUSY  ------------------------------------------------------------
FX0X3RN01BK8OH  ------------------------------------------------------------
FX0X3RN01BK2CV  ------------------------------------------------------------
FX0X3RN01BVN6V  ------------------------------------------------------------
FX0X3RN01BI7KG  ------------------------------------------------------------
FX0X3RN01BNH52  ------------------------------------------------------------
FX0X3RN01BT1OY  ------------------------------------------------------------
FX0X3RN01BR74G  ------------------------------------------------------------
FX0X3RN01BTF96  ------------------------------------------------------------
FX0X3RN01BPNZR  ------------------------------------------------------------
FX0X3RN01BJWKZ  ------------------------------------------------------------
FX0X3RN01BT71U  ------------------------------------------------------------
FX0X3RN01BR16X  ------------------------------------------------------------
FX0X3RN01BUEDC  ------------------------------------------------------------
FX0X3RN01BTFKR  ------------------------------------------------------------
FX0X3RN01BMCZC  ------------------------------------------------------------
FX0X3RN01BSDZG  ------------------------------------------------------------
FX0X3RN01BUHYB  ------------------------------------------------------------
FX0X3RN01BXNPT  ------------------------------------------------------------
FX0X3RN01BOR9D  ------------------------------------------------------------
FX0X3RN01BIUYR  ------------------------------------------------------------
FX0X3RN01BU7TB  ------------------------------------------------------------
FX0X3RN01BN7ZQ  ------------------------------------------------------------
FX0X3RN01BW14F  ------------------------------------------------------------
FX0X3RN01BSZUZ  ------------------------------------------------------------
FX0X3RN01BQDCZ  ------------------------------------------------------------
FX0X3RN01BRGLO  ------------------------------------------------------------
FX0X3RN01BS4DX  ------------------------------------------------------------
FX0X3RN01BQ6V5  ------------------------------------------------------------
FX0X3RN01BVJZR  ------------------------------------------------------------
FX0X3RN01BLUIA  ------------------------------------------------------------
FX0X3RN01BQOAL  ------------------------------------------------------------
FX0X3RN01BKT78  ------------------------------------------------------------
FX0X3RN01BI4ES  ------------------------------------------------------------
FX0X3RN01BQJR3  ------------------------------------------------------------
FX0X3RN01BPCUH  ------------------------------------------------------------
FX0X3RN01BLXEO  ------------------------------------------------------------
FX0X3RN01BOIRB  ------------------------------------------------------------
FX0X3RN01BQC5R  ------------------------------------------------------------
FX0X3RN01BVS4B  ------------------------------------------------------------
FX0X3RN01BXZZZ  ------------------------------------------------------------
FX0X3RN01BRSQ0  ------------------------------------------------------------
FX0X3RN01BSLXM  ------------------------------------------------------------
FX0X3RN01BTI2M  ------------------------------------------------------------
FX0X3RN01BPN8E  ------------------------------------------------------------
FX0X3RN01BKO5S  ------------------------------------------------------------
FX0X3RN01BXT9G  ------------------------------------------------------------
FX0X3RN01BUN77  ------------------------------------------------------------
FX0X3RN01BUYK1  ------------------------------------------------------------
FX0X3RN01BUEQV  ------------------------------------------------------------
FX0X3RN01BTJPU  ------------------------------------------------------------
FX0X3RN01BKHWG  ------------------------------------------------------------
FX0X3RN01BSVM3  ------------------------------------------------------------
FX0X3RN01BUFHU  ------------------------------------------------------------
FX0X3RN01BV33K  ------------------------------------------------------------
FX0X3RN01BTENC  ------------------------------------------------------------
FX0X3RN01BRLLU  ------------------------------------------------------------
FX0X3RN01BS2ZS  ------------------------------------------------------------
FX0X3RN01BTDA6  ------------------------------------------------------------
FX0X3RN01BOMKB  ------------------------------------------------------------
FX0X3RN01BS6DK  ------------------------------------------------------------
FX0X3RN01BV7ES  ------------------------------------------------------------
FX0X3RN01BM5EX  ------------------------------------------------------------
FX0X3RN01BTNHJ  ------------------------------------------------------------
FX0X3RN01BIU6R  ------------------------------------------------------------
FX0X3RN01BUT5T  ------------------------------------------------------------
FX0X3RN01BPKKN  ------------------------------------------------------------
FX0X3RN01BP0IE  ------------------------------------------------------------
FX0X3RN01BV5VU  ------------------------------------------------------------
FX0X3RN01BOCQ5  ------------------------------------------------------------
FX0X3RN01BRLA3  ------------------------------------------------------------
FX0X3RN01BJ8OF  ------------------------------------------------------------
FX0X3RN01BLVXR  ------------------------------------------------------------
FX0X3RN01BVX1F  ------------------------------------------------------------
FX0X3RN01BJZ6Y  ------------------------------------------------------------
FX0X3RN01BSUCO  ------------------------------------------------------------
FX0X3RN01BQVXM  ------------------------------------------------------------
FX0X3RN01BW4DH  ------------------------------------------------------------
FX0X3RN01BWDUN  ------------------------------------------------------------
FX0X3RN01BL32T  ------------------------------------------------------------
FX0X3RN01BWX1Z  ------------------------------------------------------------
FX0X3RN01BXAO3  ------------------------------------------------------------
FX0X3RN01BRTKI  ------------------------------------------------------------
FX0X3RN01BVGLS  ------------------------------------------------------------
FX0X3RN01BR2F9  ------------------------------------------------------------
FX0X3RN01BRPJX  ------------------------------------------------------------
FX0X3RN01BPKPS  ------------------------------------------------------------
FX0X3RN01BQBH7  ------------------------------------------------------------
FX0X3RN01BUVWC  ------------------------------------------------------------
FX0X3RN01BQ6N4  ------------------------------------------------------------
FX0X3RN01BPRYN  ------------------------------------------------------------
FX0X3RN01BJZ9V  ------------------------------------------------------------
FX0X3RN01BRMWZ  ------------------------------------------------------------
FX0X3RN01BW74S  ------------------------------------------------------------
FX0X3RN01BLM7P  ------------------------------------------------------------
FX0X3RN01BLZ6R  ------------------------------------------------------------
FX0X3RN01BL8YR  ------------------------------------------------------------
FX0X3RN01BW7G6  ------------------------------------------------------------
FX0X3RN01BPSK0  ------------------------------------------------------------
FX0X3RN01BMVVQ  ------------------------------------------------------------
FX0X3RN01BQ21S  ------------------------------------------------------------
FX0X3RN01BL93V  ------------------------------------------------------------
FX0X3RN01BRB5L  ------------------------------------------------------------
FX0X3RN01BWM6K  ------------------------------------------------------------
FX0X3RN01BPCCN  ------------------------------------------------------------
FX0X3RN01BROG5  ------------------------------------------------------------
FX0X3RN01BUBW9  ------------------------------------------------------------
FX0X3RN01BT3W1  ------------------------------------------------------------
FX0X3RN01BK7N9  ------------------------------------------------------------
FX0X3RN01BQUP0  ------------------------------------------------------------
FX0X3RN01BVMN0  ------------------------------------------------------------
FX0X3RN01BXG0V  ------------------------------------------------------------
FX0X3RN01BWLL8  ------------------------------------------------------------
FX0X3RN01BQ5JS  ------------------------------------------------------------
FX0X3RN01BR78T  ------------------------------------------------------------
FX0X3RN01BUH1K  ------------------------------------------------------------
FX0X3RN01BX0AS  ------------------------------------------------------------
FX0X3RN01BT71N  ------------------------------------------------------------
FX0X3RN01BV5NA  ------------------------------------------------------------
FX0X3RN01BL8GC  ------------------------------------------------------------
FX0X3RN01BV8R6  ------------------------------------------------------------
FX0X3RN01BNDTA  ------------------------------------------------------------
FX0X3RN01BUUU7  ------------------------------------------------------------
FX0X3RN01BOYT9  ------------------------------------------------------------
FX0X3RN01BT5SM  ------------------------------------------------------------
FX0X3RN01BR03H  ------------------------------------------------------------
FX0X3RN01BP3HW  ------------------------------------------------------------
FX0X3RN01BQV3W  ------------------------------------------------------------
FX0X3RN01BJ8YB  ------------------------------------------------------------
FX0X3RN01BLGA9  ------------------------------------------------------------
FX0X3RN01BUMV3  ------------------------------------------------------------
FX0X3RN01BSH3U  ------------------------------------------------------------
FX0X3RN01BOGUN  ------------------------------------------------------------
FX0X3RN01BNWN1  ------------------------------------------------------------
FX0X3RN01BRC4Y  ------------------------------------------------------------
FX0X3RN01BW1WF  ------------------------------------------------------------
FX0X3RN01BU7T7  ------------------------------------------------------------
FX0X3RN01BRGF2  ------------------------------------------------------------
FX0X3RN01BWVSI  ------------------------------------------------------------
FX0X3RN01BQ8MA  ------------------------------------------------------------
FX0X3RN01BV9B9  ------------------------------------------------------------
FX0X3RN01BQ5NN  ------------------------------------------------------------
FX0X3RN01BKN5E  ------------------------------------------------------------
FX0X3RN01BQAG9  ------------------------------------------------------------
FX0X3RN01BS3YK  ------------------------------------------------------------
FX0X3RN01BJD0H  ------------------------------------------------------------
FX0X3RN01BVV46  ------------------------------------------------------------
FX0X3RN01BKIG2  ------------------------------------------------------------
FX0X3RN01BXTMN  ------------------------------------------------------------
FX0X3RN01BWFOF  ------------------------------------------------------------
FX0X3RN01BN89N  ------------------------------------------------------------
FX0X3RN01BMBPB  ------------------------------------------------------------
FX0X3RN01BWO3G  ------------------------------------------------------------
FX0X3RN01BVC4H  ------------------------------------------------------------
FX0X3RN01BVT85  ------------------------------------------------------------
FX0X3RN01BSFR9  ------------------------------------------------------------
FX0X3RN01BV3DX  ------------------------------------------------------------
FX0X3RN01BTFWC  ------------------------------------------------------------
FX0X3RN01BJT30  ------------------------------------------------------------
FX0X3RN01BPBKH  ------------------------------------------------------------
FX0X3RN01BRLZX  ------------------------------------------------------------
FX0X3RN01BTYW7  ------------------------------------------------------------
FX0X3RN01BV38A  ------------------------------------------------------------
FX0X3RN01BYMC3  ------------------------------------------------------------
FX0X3RN01BSE3M  ------------------------------------------------------------
FX0X3RN01BSXHC  ------------------------------------------------------------
FX0X3RN01BUH2M  ------------------------------------------------------------
FX0X3RN01BU78C  ------------------------------------------------------------
FX0X3RN01BT12V  ------------------------------------------------------------
FX0X3RN01BUN2V  ------------------------------------------------------------
FX0X3RN01BJA57  ------------------------------------------------------------
FX0X3RN01BTTGT  ------------------------------------------------------------
FX0X3RN01BV0GJ  ------------------------------------------------------------
FX0X3RN01BOLZT  ------------------------------------------------------------
FX0X3RN01BR1ZT  ------------------------------------------------------------
FX0X3RN01BMREX  ------------------------------------------------------------
FX0X3RN01BOFZY  ------------------------------------------------------------
FX0X3RN01BO4XL  ------------------------------------------------------------
FX0X3RN01BS26R  ------------------------------------------------------------
FX0X3RN01BLSSY  ------------------------------------------------------------
FX0X3RN01BPE8P  ------------------------------------------------------------
FX0X3RN01BVUJC  ------------------------------------------------------------
FX0X3RN01BQTCZ  ------------------------------------------------------------
FX0X3RN01BLD5Y  ------------------------------------------------------------
FX0X3RN01BU7U2  ------------------------------------------------------------
FX0X3RN01BU8RS  ------------------------------------------------------------
FX0X3RN01BS62B  ------------------------------------------------------------
FX0X3RN01BKL9Q  ------------------------------------------------------------
FX0X3RN01BP922  ------------------------------------------------------------
FX0X3RN01BQ9JH  ------------------------------------------------------------
FX0X3RN01BXEA6  ------------------------------------------------------------
FX0X3RN01BQKXJ  ------------------------------------------------------------
FX0X3RN01BL2E3  ------------------------------------------------------------
FX0X3RN01BMSAJ  ------------------------------------------------------------
FX0X3RN01BJ2W4  ------------------------------------------------------------
FX0X3RN01BWV4Q  ------------------------------------------------------------
FX0X3RN01BONT8  ------------------------------------------------------------
FX0X3RN01BKOH6  ------------------------------------------------------------
FX0X3RN01BSZ3Y  ------------------------------------------------------------
FX0X3RN01BR7PO  ------------------------------------------------------------
FX0X3RN01BSIVL  ------------------------------------------------------------
FX0X3RN01BNYF3  ------------------------------------------------------------
FX0X3RN01BXENH  ------------------------------------------------------------
FX0X3RN01BNXUD  ------------------------------------------------------------
FX0X3RN01BL92S  ------------------------------------------------------------
FX0X3RN01BLT1I  ------------------------------------------------------------
FX0X3RN01BWSJK  ------------------------------------------------------------
FX0X3RN01BRMRJ  ------------------------------------------------------------
FX0X3RN01BR1D7  ------------------------------------------------------------
FX0X3RN01BPQ4E  ------------------------------------------------------------
FX0X3RN01BMWL3  ------------------------------------------------------------
FX0X3RN01BUMC6  ------------------------------------------------------------
FX0X3RN01BRZK1  ------------------------------------------------------------
FX0X3RN01BOZDS  ------------------------------------------------------------
FX0X3RN01BRLIL  ------------------------------------------------------------
FX0X3RN01BU2JV  ------------------------------------------------------------
FX0X3RN01BU2CU  ------------------------------------------------------------
FX0X3RN01BM5PD  ------------------------------------------------------------
FX0X3RN01BTA9Y  ------------------------------------------------------------
FX0X3RN01BP6YY  ------------------------------------------------------------
FX0X3RN01BK3XS  ------------------------------------------------------------
FX0X3RN01BSIQG  ------------------------------------------------------------
FX0X3RN01BSRUC  ------------------------------------------------------------
FX0X3RN01BVEWF  ------------------------------------------------------------
FX0X3RN01BVUGK  ------------------------------------------------------------
FX0X3RN01BJDRT  ------------------------------------------------------------
FX0X3RN01BVRJ6  ------------------------------------------------------------
FX0X3RN01BI7H3  ------------------------------------------------------------
FX0X3RN01BUN2Y  ------------------------------------------------------------
FX0X3RN01BNJ4S  ------------------------------------------------------------
FX0X3RN01BV9PJ  ------------------------------------------------------------
FX0X3RN01BKB5G  ------------------------------------------------------------
FX0X3RN01BWI18  ------------------------------------------------------------
FX0X3RN01BPI49  ------------------------------------------------------------
FX0X3RN01BXQHO  ------------------------------------------------------------
FX0X3RN01BTY99  ------------------------------------------------------------
FX0X3RN01BRCSX  ------------------------------------------------------------
FX0X3RN01BKMLR  ------------------------------------------------------------
FX0X3RN01BRQJJ  ------------------------------------------------------------
FX0X3RN01BJ9XD  ------------------------------------------------------------
FX0X3RN01BU3YY  ------------------------------------------------------------
FX0X3RN01BNU09  ------------------------------------------------------------
FX0X3RN01BXBI5  ------------------------------------------------------------
FX0X3RN01BJGU2  ------------------------------------------------------------
FX0X3RN01BL0AI  ------------------------------------------------------------
FX0X3RN01BXNH1  ------------------------------------------------------------
FX0X3RN01BR1WS  ------------------------------------------------------------
FX0X3RN01BTMES  ------------------------------------------------------------
FX0X3RN01BRYLD  ------------------------------------------------------------
FX0X3RN01BO6LI  ------------------------------------------------------------
FX0X3RN01BJ8M6  ------------------------------------------------------------
FX0X3RN01BRL2J  ------------------------------------------------------------
FX0X3RN01BWJ4J  ------------------------------------------------------------
FX0X3RN01BT87Z  ------------------------------------------------------------
FX0X3RN01BWYSB  ------------------------------------------------------------
FX0X3RN01BVEK4  ------------------------------------------------------------
FX0X3RN01BI086  ------------------------------------------------------------
FX0X3RN01BSKXY  ------------------------------------------------------------
FX0X3RN01BLJ4X  ------------------------------------------------------------
FX0X3RN01BTO9P  ------------------------------------------------------------
FX0X3RN01BN6A3  ------------------------------------------------------------
FX0X3RN01BKF8O  ------------------------------------------------------------
FX0X3RN01BQZ9B  ------------------------------------------------------------
FX0X3RN01BV93D  ------------------------------------------------------------
FX0X3RN01BSOAX  ------------------------------------------------------------
FX0X3RN01BYL9Z  ------------------------------------------------------------
FX0X3RN01BUN3Y  ------------------------------------------------------------
FX0X3RN01BRZS9  ------------------------------------------------------------
FX0X3RN01BR0ZX  ------------------------------------------------------------
FX0X3RN01BQ5F9  ------------------------------------------------------------
FX0X3RN01BNNKZ  ------------------------------------------------------------
FX0X3RN01BOTVZ  ------------------------------------------------------------
FX0X3RN01BRJAK  ------------------------------------------------------------
FX0X3RN01BRE44  ------------------------------------------------------------
FX0X3RN01BQNF0  ------------------------------------------------------------
FX0X3RN01BVKPC  ------------------------------------------------------------
FX0X3RN01BQT5A  ------------------------------------------------------------
FX0X3RN01BP0WC  ------------------------------------------------------------
FX0X3RN01BTF4Z  ------------------------------------------------------------
FX0X3RN01BSBQQ  ------------------------------------------------------------
FX0X3RN01BTCOM  ------------------------------------------------------------
FX0X3RN01BRRZ5  ------------------------------------------------------------
FX0X3RN01BSVLC  ------------------------------------------------------------
FX0X3RN01BUYUV  ------------------------------------------------------------
FX0X3RN01BWBVI  ------------------------------------------------------------
FX0X3RN01BU7ZC  ------------------------------------------------------------
FX0X3RN01BQ8SU  ------------------------------------------------------------
FX0X3RN01BQ3R4  ------------------------------------------------------------
FX0X3RN01BQUAR  ------------------------------------------------------------
FX0X3RN01BI7EL  ------------------------------------------------------------
FX0X3RN01BOLRI  ------------------------------------------------------------
FX0X3RN01BO8ZA  ------------------------------------------------------------
FX0X3RN01BNGVL  ------------------------------------------------------------
FX0X3RN01BQ6E0  ------------------------------------------------------------
FX0X3RN01BLSNU  ------------------------------------------------------------
FX0X3RN01BNLZ4  ------------------------------------------------------------
FX0X3RN01BIOVQ  ------------------------------------------------------------
FX0X3RN01BSA65  ------------------------------------------------------------
FX0X3RN01BTI5J  ------------------------------------------------------------
FX0X3RN01BQUBI  ------------------------------------------------------------
FX0X3RN01BRVOP  ------------------------------------------------------------
FX0X3RN01BMFRB  ------------------------------------------------------------
FX0X3RN01BO13U  ------------------------------------------------------------
FX0X3RN01BTM39  ------------------------------------------------------------
FX0X3RN01BNCIS  ------------------------------------------------------------
FX0X3RN01BNLJG  ------------------------------------------------------------
                                                                            

FX0X3RN01BTFJ2  -----------cgaac-ttttagcagaacacag-cct-c-
FX0X3RN01BT71G  -----------cgaac-ttttagcagaacacag-cct-c-
FX0X3RN01BQ3C5  -----------cgaac-ttttagcagaacacag-cct-c-
FX0X3RN01BSXLC  -----------cgaac-ttttagcagaacacag-cct-c-
FX0X3RN01BNQUF  -----------cgaac-ttttagcagaacacag-cct-c-
FX0X3RN01BT8B5  -----------cgaac-ttttagcagaacacag-cct-c-
FX0X3RN01BV6PX  -----------cgaac-ttttagcagaacacag-cct-c-
FX0X3RN01BUDE3  -----------cgaac-ttttagcagaacacag-cct-c-
FX0X3RN01BT47O  -----------cgaac-ttttagcagaacacag-cct-c-
FX0X3RN01BMN9Y  -----------cgaac-ttttagcagaacacag-cct-c-
FX0X3RN01BSQUD  -----------cgaac-ttttagcagaacacag-cct-c-
FX0X3RN01BKUMJ  -----------cgaac-ttttagcagaacacag-cct-c-
FX0X3RN01BRL6B  -----------cgaac-ttttagcagaacacag-cct-c-
FX0X3RN01BLCY4  -----------cgaac-ttttagcagaacacag-cct-c-
FX0X3RN01BVRYR  -----------cgaac-ttttagcagaacacag-cct-c-
FX0X3RN01BLJCJ  -----------cgaac-ttttagcagaacacag-cct-c-
FX0X3RN01BT2QN  -----------cgaac-ttttagcagaacacag-cct-c-
FX0X3RN01BR7BQ  -----------cgaac-ttttagcagaacacag-cct-c-
FX0X3RN01BWFJ7  -----------cgaac-ttttagcagaacacag-cct-c-
FX0X3RN01BMRJS  -----------cgaac-ttttagcagaacacag-cct-c-
FX0X3RN01BRPNT  -----------cgaac-ttttagcagaacacag-cct-c-
FX0X3RN01BW42A  -----------cgaac-ttttagcagaacacag-cct-c-
FX0X3RN01BR5IP  -----------cgaac-ttttagcagaacacag-cct-c-
FX0X3RN01BSEN9  -----------cgaac-ttttagcagaacacag-cct-c-
FX0X3RN01BRCUH  -----------cgaac-ttttagcagaacacag-cct-c-
FX0X3RN01BRCK7  -----------cgaac-ttttagcagaacacag-cct-c-
FX0X3RN01BWVPV  -----------cgaac-ttttagcagaacacag-cct-c-
FX0X3RN01BRVT6  -----------cgaac-ttttagcagaacacag-cct-c-
FX0X3RN01BT8FX  -----------cgaac-ttttagcagaacacag-cct-c-
FX0X3RN01BUBP9  -----------cgaac-ttttagcagaacacag-cct-c-
FX0X3RN01BTZCI  -----------cgaac-ttttagcagaacacag-cct-c-
FX0X3RN01BJAGY  -----------cgaac-ttttagcagaacacag-cct-c-
FX0X3RN01BRJGW  -----------cgaac-ttttagcagaacacag-cct-c-
FX0X3RN01BKRLO  -----------cgaac-ttttagcagaacacag-cct-c-
FX0X3RN01BNEVT  -----------cgaac-ttttagcagaacacag-cct-c-
FX0X3RN01BVMMV  -----------cgaac-ttttagcagaacacag-cct-c-
FX0X3RN01BK02U  -----------cgaac-ttttagcagaacacag-cct-c-
FX0X3RN01BNNAR  -----------cgaac-ttttagcagaacacag-cct-c-
FX0X3RN01BOYVH  -----------cgaac-ttttagcagaacacag-cct-c-
FX0X3RN01BKSSS  -----------cgaac-ttttagcagaacacag-cct-c-
FX0X3RN01BUH8W  -----------cgaac-ttttagcagaacacag-cct-c-
FX0X3RN01BQZQF  -----------cgaac-ttttagcagaacacag-cct-c-
FX0X3RN01BQWAB  -----------cgaac-ttttagcagaacacag-cct-c-
FX0X3RN01BQY9X  -----------cgaac-ttttagcagaacacag-cct-c-
FX0X3RN01BTKBE  -----------cgaac-ttttagcagaacacag-cct-c-
FX0X3RN01BSK5H  -----------cgaac-ttttagcagaacacag-cct-c-
FX0X3RN01BKJAZ  -----------cgaac-ttttagcagaacacag-cct-c-
FX0X3RN01BNHV9  -----------cgaac-ttttagcagaacacag-cct-c-
FX0X3RN01BS928  -----------cgaac-ttttagcagaacacag-cct-c-
FX0X3RN01BWU0U  -----------cgaac-ttttagcagaacacag-cct-c-
FX0X3RN01BKPAD  -----------cgaac-ttttagcagaacacag-cct-c-
FX0X3RN01BJZEO  -----------cgaac-ttttagcagaacacag-cct-c-
FX0X3RN01BSSBV  -----------cgaac-ttttagcagaacacag-cct-c-
FX0X3RN01BTPR7  -----------cgaac-ttttagcagaacacag-cct-c-
FX0X3RN01BQXEM  -----------cgaac-ttttagcagaacacag-cct-c-
FX0X3RN01BTT6J  -----------cgaac-ttttagcagaacacag-cct-c-
FX0X3RN01BTEBY  -----------cgaac-ttttagcagaacacag-cct-c-
FX0X3RN01BT3JM  -----------cgaac-ttttagcagaacacag-cct-c-
FX0X3RN01BP1WC  -----------cgaac-ttttagcagaacacag-cct-c-
FX0X3RN01BPVJF  -----------cgaac-ttttagcagaacacag-cct-c-
FX0X3RN01BP5LU  -----------cgaac-ttttagcagaacacag-cct-c-
FX0X3RN01BU0MJ  -----------cgaac-ttttagcagaacacag-cct-c-
FX0X3RN01BX28U  -----------cgaac-ttttagcagaacacag-cct-c-
FX0X3RN01BKB7L  -----------cgaac-ttttagcagaacacag-cct-c-
FX0X3RN01BVDEY  -----------cgaac-ttttagcagaacacag-cct-c-
FX0X3RN01BKBVC  -----------cgaac-ttttagcagaacacag-cct-c-
FX0X3RN01BTZ3B  -----------cgaac-ttttagcagaacacag-cct-c-
FX0X3RN01BJDNI  -----------cgaac-ttttagcagaacacag-cct-c-
FX0X3RN01BK1O7  -----------cgaac-ttttagcagaacacag-cct-c-
FX0X3RN01BILPV  -----------cgaac-ttttagcagaacacag-cct-c-
FX0X3RN01BUBJA  -----------cgaac-ttttagcagaacacag-cct-c-
FX0X3RN01BRC5A  -----------cgaac-ttttagcagaacacag-cct-c-
FX0X3RN01BLZKT  -----------cgaac-ttttagcagaatacag-cct-c-
FX0X3RN01BQQ5W  -----------cgaac-ttttagcagaacacag-cct-cg
FX0X3RN01BT95I  -----------cgaactttttagcagaacacag-cct-c-
FX0X3RN01BL15L  -----------cgaac-ttttagcagaacacag-cct-c-
FX0X3RN01BS61Y  -----------cgaac-ttttagcagaacacag-c-----
FX0X3RN01BPBCR  -----------cgaac-ttttagcagaacacag-c-----
FX0X3RN01BLD0S  -----------cgaac-ttttagcagaacacag-------
FX0X3RN01BQC0S  -----------cgcac-ttttagcaagac-----------
FX0X3RN01BIR3Q  -----------cgcac-ttttagcaagac-----------
FX0X3RN01BVRNB  -----------cgcac-ttttagcaagac-----------
FX0X3RN01BUGD3  -----------cgcac-ttttagcaaga------------
FX0X3RN01BMM9O  -----------a-----ttgaacactaaggcat-gcg-gc
FX0X3RN01BQZYF  -----------a-----ttgaacactaaggcat-g-----
FX0X3RN01BRI90  -----------a-----ttgaacactaaggcat-g-----
FX0X3RN01BT1RV  -----------a-----ttgaacactaaggcat-g-----
FX0X3RN01BNN6H  -----------a-----ttgaacactaaggcat-g-----
FX0X3RN01BNM7E  -----------a-----ttgaacactaaggcat-g-----
FX0X3RN01BWYEX  -----------a-----ttgaacactaaggcat-g-----
FX0X3RN01BVWBX  -----------a-----ttgaacactaaggcat-g-----
FX0X3RN01BS6RF  -----------a-----ttgaacactaaggcat-g-----
FX0X3RN01BKH77  -----------a-----ttgaacactaaggcat-g-----
FX0X3RN01BO57U  -----------a-----ttgaacactaaggcat-g-----
FX0X3RN01BVUP1  -----------a-----ttgaacactaaggcat-g-----
FX0X3RN01BT73D  -----------a-----ttgaacactaaggcat-g-----
FX0X3RN01BR84U  -----------a-----ttgaacactaag-----------
FX0X3RN01BNXNZ  -----------t-----tt-----tttagtcac-gtt-gc
FX0X3RN01BVF9A  -----------c-----cattcacccc--caat-att-cg
FX0X3RN01BVKX0  -----------c-----cccctacttt--tagc-ctc-cg
FX0X3RN01BTCE9  -----------t-----gaacccgtct--ctat-ccc-gt
FX0X3RN01BP1FG  -----------a-----agaacctata--ctgc-ctt-gt
FX0X3RN01BXANA  ------------------------------cgt-gta-gt
FX0X3RN01BULQU  -----------t-----cagggggatt--gtgt-gta-gt
FX0X3RN01BU1LZ  -----------t-----cagggggatt--gtgt-gta-gt
FX0X3RN01BTEKW  -----------t-----cagggggatt--gtgt-gta-gt
FX0X3RN01BLBSB  -----------t-----tccgcgatat--ttac-cta-tc
FX0X3RN01BUXAZ  -----------g-----atcatccttt-----a-ttg-ac
FX0X3RN01BQERH  -----------t-----tttttcaata----at--tc-ct
FX0X3RN01BR48Z  -----------t-----tttgctttgt----tt--tt-tc
FX0X3RN01BOS6X  -----------t-----tttg----------at--gg-tt
FX0X3RN01BKR7P  -----------t-----ttttgaacgt----tt-gtt-tt
FX0X3RN01BUUAC  -----------t-----tttggttagc-----g-ca--tt
FX0X3RN01BWRRC  -----------t-----actcactccc-----t-atc-ac
FX0X3RN01BQC5L  -----------g-----ttaaccccat-----a-ttt-tg
FX0X3RN01BKYGC  -----------a-----ttgcaccata-----c-ttg-tt
FX0X3RN01BUBIM  -----------t-----ttccgtattc-----c-ctg-cc
FX0X3RN01BOYLS  -----------a-----ttggttaggc-----g-tat-ct
FX0X3RN01BPHOL  -----------a-----tcgtttgggt-----t-tgt-ct
FX0X3RN01BVAVG  -----------t-----tccattcgat-----c-cgt-at
FX0X3RN01BNU86  -----------t-----tagggctatg-----g-ttt-gt
FX0X3RN01BPYG2  -----------c-----tcaggctctc-----t-gcg-ct
FX0X3RN01BSL1G  -----------c-----aggcactcat-----t-tcg-tt
FX0X3RN01BMWK4  -----------c-----ccatcgccgt-----t-tac-tc
FX0X3RN01BSBX4  -----------c-----ttcgaatcac-----c-cgt-ta
FX0X3RN01BUC48  -----------c-----ttcgaatcac-----c-cgt-ta
FX0X3RN01BK5D5  -----------c-----ttcgaatcac-----c-cgt-ta
FX0X3RN01BRUXQ  -----------a-----gattaggagt-----c-ggt-ct
FX0X3RN01BJ3CA  -----------a-----agttatgggt-----t-tgc-ct
FX0X3RN01BKXI8  -----------a-----atcatactac-----c-cag-ac
FX0X3RN01BMSPF  -----------a-----ctctaaattc-----t-taa-ac
FX0X3RN01BQN9C  -----------c-----gtcatagtca-----t-tgt-ct
FX0X3RN01BQ8TI  -----------g-----attgttttgg-----t-tgt-ct
FX0X3RN01BT8E2  -----------a-----aaccgttaga-----a-gcc-cc
FX0X3RN01BVD20  -----------c-----cgtgtatcca-----t-ttg-tt
FX0X3RN01BVLFP  -----------t-----tgttgatcaa-----t-ttg-tt
FX0X3RN01BRDLB  -----------g-----ctaccctctc-----t-tac-aa
FX0X3RN01BUHSX  -----------c-----tttttattgt-----c-tct-tg
FX0X3RN01BWCYR  -----------t-----atgaatctgc-----c-tgc-tt
FX0X3RN01BQ9S8  -----------t-----atgaatctgc-----c-tgc-tt
FX0X3RN01BJA1H  -----------t-----gtgagattgt-----g-gtt-tt
FX0X3RN01BTP2Q  -----------a-----attga---ag-----t-tct-ct
FX0X3RN01BUHLJ  -----------g-----tttg------------------t
FX0X3RN01BNH6L  -----------a-----ctctggtttt----tt-tcg-tt
FX0X3RN01BYCYG  -----------a-----ctctggtttt----tt-tcg-tt
FX0X3RN01BPHJ9  -----------a-----gaaagcgttt-----g-ggg-gt
FX0X3RN01BWUZZ  -----------t-----gccagtcacc-----g-atc-ct
FX0X3RN01BLZD2  -----------t-----gccagtcacc-----g-atc-ct
FX0X3RN01BN0D1  -----------a-----gttaagtcgt-----c-gga-tt
FX0X3RN01BW5DE  -----------a-----gttaagtcgt-----c-gga-tt
FX0X3RN01BO4W2  -----------g-----gtcgtgccat-----c-att-ct
FX0X3RN01BSO4E  --------------------g-------------------
FX0X3RN01BVXYC  -----------t-----ttag-------------------
FX0X3RN01BMPA1  -----------g-----ag-atactat-----t-acc-cg
FX0X3RN01BQ9LR  -----------t-----tatcttcttccgctag-cac-cg
FX0X3RN01BUVMP  -----------t-----cttcttccttgccaagatac-cg
FX0X3RN01BLTPI  -----------c-----tagctccccagataac-ctt-ac
FX0X3RN01BWVXE  -----------------taactcctcggctcactttt-tt
FX0X3RN01BR4B0  -----------------taactcctcggctcactttt-tt
FX0X3RN01BU6ZY  -----------------taactcctcggctcactttt-tt
FX0X3RN01BWFR5  -----------------taactcctcggctcactttt-tt
FX0X3RN01BSNL6  -----------------taactcctcggctcactttt-tt
FX0X3RN01BOP6X  -----------------taactcctcggctcactttt-tt
FX0X3RN01BWMFP  -----------------taactcctcggctcactttt-tt
FX0X3RN01BXW9U  -----------------taactcctcggctcactttt-tt
FX0X3RN01BV7M3  -----------------taactcctcggctcac-ttt-tt
FX0X3RN01BRJKE  -----------------taactcctcggctcac-ttt-tt
FX0X3RN01BX9UC  -----------------taactcctcggctcac-ttt-tt
FX0X3RN01BPSZR  -----------------taactcctcggctcac-ttt-tt
FX0X3RN01BQXA5  -----------------taactcctcggctcac-ttt-tt
FX0X3RN01BVRMV  -----------------taactcctcggctcac-ttt-tt
FX0X3RN01BKIAP  -----------------taactcctcggctcac-ttt-tt
FX0X3RN01BJ590  -----------------taactcctcggctcac-ttt-tt
FX0X3RN01BJQDM  -----------------taactcctcggctcac-ttt-tt
FX0X3RN01BU9YH  -----------------taactcctcggctcac-ttt-tt
FX0X3RN01BU47R  -----------t-----ttactccactt------ttt-tg
FX0X3RN01BVZXC  -----------t-----cggttgccccaccattagct-aa
FX0X3RN01BVTLQ  -----------t-----cggttgccccaccattagct-aa
FX0X3RN01BUOI1  -----------taagttcagaccttccc------------
FX0X3RN01BTPHZ  -------------tactcacaccttcccggcta-aca-at
FX0X3RN01BKVEP  -------------acatatgattctcccgtctt-taa-cc
FX0X3RN01BTP17  -----------cggcacattttagttttatggcatcg-tg
FX0X3RN01BOR80  -----------cggcg-----------------------g
FX0X3RN01BPE5P  gagctttttaacngca-------------------ac-aa
FX0X3RN01BVX2Q  -----------cagca-------------------gc-ta
FX0X3RN01BQPR2  -----------c------------------------c-tc
FX0X3RN01BJTX4  -----------c------------------------c-tc
FX0X3RN01BRAMY  -----------c------------------------c-tc
FX0X3RN01BOYMB  -----------c------------------------c-tc
FX0X3RN01BV0F3  -----------c------------------------c-tc
FX0X3RN01BTQR3  -----------c------------------------c-tc
FX0X3RN01BX9FD  -----------c-----atagttttcatcg------t-ct
FX0X3RN01BQ0D9  ---------------------ttttcatcgcggactt-tt
FX0X3RN01BRJJI  -----------a-----gtagtttttatcgtcat--t-ca
FX0X3RN01BO6BX  -----------a-----gtagtttttatcgtcat--t-ca
FX0X3RN01BP6UZ  -----------------tgaccgatattttagctttt-ca
FX0X3RN01BQC6L  -----------------tgaccgatattttagctttt-ca
FX0X3RN01BO9EV  -----------------ataggagcgttttcttgttg-ac
FX0X3RN01BMFEQ  ------------aactttgcctaggtgagcgtttgtc-tg
FX0X3RN01BVEE7  ------------aactttgcct------ttttctgct-tc
FX0X3RN01BU5UR  -----------caacttt----------ttctgcacg-tg
FX0X3RN01BR1X1  -----------tgtaccctattttgcagtctttttct-tc
FX0X3RN01BKX1T  -----------tatgtcttcttaacttccttttttca-tc
FX0X3RN01BSWLY  -----------tgatcttatctcatacccccctgtct-tt
FX0X3RN01BVJYB  -----------tgatcttatctcata-ccccctgtct-tt
FX0X3RN01BOQWH  -----------tagccctttataataagtccctgtc--tc
FX0X3RN01BUWC2  -----------tgcttcgtcatattgttttaccgttc-ag
FX0X3RN01BQPU2  -----------tgcttcgtcatattgttttaccgttc-ag
FX0X3RN01BKH98  -----------tgcttcgtcatattgttttaccgttc-ag
FX0X3RN01BSQVF  -----------tgcttcgtcatattgttttaccgttc-ag
FX0X3RN01BLOC4  -----------tgcttcgtcatattgttttaccgttc-ag
FX0X3RN01BPUO5  -----------tgcttcgtcatattgttttaccgttc-ag
FX0X3RN01BOZ6E  -----------tgcttcgtcatattgttttaccgttc-ag
FX0X3RN01BKH53  -----------tgcttcgtcatattgttttaccgttc-ag
FX0X3RN01BJAHZ  -----------tgcttcgtcatattgttttaccgttc-ag
FX0X3RN01BLAK7  -----------ctcgatgctcttattttgttttcggt-tg
FX0X3RN01BXEAH  -----------ttg---------gccgttcgtcattt-tt
FX0X3RN01BQZOW  -----------ttgctcccacataccgttgattgttg-tt
FX0X3RN01BOPPV  -----------tcggcgctcaattctactacttaggc-tt
FX0X3RN01BPT7G  -------------ggggggtcaggatgattgttgttt-ta
FX0X3RN01BT81E  -----------ag-aatacc---ccgttaagagcctg-tc
FX0X3RN01BRODL  -----------tt-cggcct---tgttttatgggttt-tg
FX0X3RN01BIYI5  -----------tt-cggtct---t---------gttt-tg
FX0X3RN01BS40H  -----------tt-cggtct---t---------gttt-tg
FX0X3RN01BVUBZ  -----------gt-tcgtgg---gtatttagggattt-gc
FX0X3RN01BRSLH  -----------cg-gttctt---gttttcaggcttat-ct
FX0X3RN01BKUTB  -----------ccgctagct---tgtttttagcatga-tg
FX0X3RN01BQ9HG  -----------at--------------------ttag-gg
FX0X3RN01BQHOA  -----------at-ttggagggctttaacttgggc----t
FX0X3RN01BUIB3  -----------tt-ctaccg---tggtatttgagtat--c
FX0X3RN01BKUE3  -----------ag-gtccta---tttgatttgagtgc-at
FX0X3RN01BWO8L  -----------ag-gtccta---tttgatttgagtgc-at
FX0X3RN01BPKV4  -----------ag-gtccta---tttgatttgagtgc-at
FX0X3RN01BVOCW  -----------ag-gtccta---tttgatttgagtgc-at
FX0X3RN01BSKXS  -----------ccgcca-aatcacaatcc---catct-ac
FX0X3RN01BQ34V  -----------catctacaactgtcttca---tttcc-ta
FX0X3RN01BQUNI  -----------catctacaactgtcttca---tttcc-ta
FX0X3RN01BS710  -----------ggggtagatttttgctcc---ttctt-tt
FX0X3RN01BIR2I  -----------ccgacgtgagatttccta---ccttt-gt
FX0X3RN01BXEIX  -----------ggagagggggagcgttct---tatct-g-
FX0X3RN01BMOB3  -----------cccactttgtagctcgtag--atttc-gt
FX0X3RN01BNHH9  -----------ccggctcccatgctcgtagtcgcttt-tc
FX0X3RN01BKUVS  -----------gaaattatgagaaacctg---cccat-cc
FX0X3RN01BRH4C  -----------catccctaagcggtgttt---ccctt-tg
FX0X3RN01BV7J2  -----------catccctaagcggtgttt---ccctt-tg
FX0X3RN01BWM5V  -----------catccctaagcggtgttt---ccctt-tg
FX0X3RN01BXW97  -----------ttatcccctcgagagttt---ccctt-cc
FX0X3RN01BVNHN  -----------tcatttatccccttttcg---attca-ta
FX0X3RN01BQQVX  -----------tta---gaacccttcatg---ttgct-cg
FX0X3RN01BTPGQ  -----------gtgagt--cttgattatggtttagtt-gt
FX0X3RN01BTVSC  -----------gtgagt--cttgattatggtttagtt-gt
FX0X3RN01BU4VP  -----------tgcagtaccttcatt-tagtttagtt-g-
FX0X3RN01BTFNC  -----------actatctaaggctttgaatctctt----c
FX0X3RN01BR9FG  -----------tct-ctta--gctttgaatattacgg-at
FX0X3RN01BKXV9  -----------tct-ctta--gctttgaatattacgg-at
FX0X3RN01BRZX5  -----------tctactta--gctttgaatattacgg-at
FX0X3RN01BWLCT  -----------act-taat--ttgaattgc---------g
FX0X3RN01BTZLU  -----------cct-taat--tttgaagcctactgac-gc
FX0X3RN01BXHFG  -----------cga-agat--cccgccgacttaatcc-at
FX0X3RN01BJ5GG  -----------cga-agat--cccgccgacttaatcc-at
FX0X3RN01BKXQ3  -----------------------tgcatgcttaacgt-tc
FX0X3RN01BM07L  -----------tctaatcc--ttcgtatactagct-t-tg
FX0X3RN01BJ9L6  -----------cgc-gtcc--cctacatgcaaactat-cg
FX0X3RN01BUHIG  -----------taacgata--gatggtgaattgct-t-ct
FX0X3RN01BVQFT  -----------tgct------tttgccacatc----g-cc
FX0X3RN01BMLMQ  -----------agttccttgctttgccac-tt----t-tc
FX0X3RN01BKPAJ  -----------atccagtcagttttc----gc----g-tt
FX0X3RN01BJD1P  -----------atccagtcagttttc----gc----g-tt
FX0X3RN01BPXAV  -----------cg----gaatcttgt--------------
FX0X3RN01BKSPD  -----------caacacgaatcttgtctattg----a-gg
FX0X3RN01BKBYB  -----------cttcccacacttttttacagttcgaa-tc
FX0X3RN01BV33X  -----------cttcccacac-tttttacagttcgaa-tc
FX0X3RN01BVY8A  -----------ctctatct---------------------
FX0X3RN01BMVXE  -----------ctttcttttgttcg-------------tg
FX0X3RN01BPEJ4  -----------accatctttagtgttgcgcgtg---c-ct
FX0X3RN01BS1XO  -----------cccatcttttgtaggaatctag---c-cg
FX0X3RN01BVDBV  -----------cccatcttttgtaggaatctag---c-cg
FX0X3RN01BJJWP  -----------cccatcttttgtaggaatctag---c-cg
FX0X3RN01BPBU5  -----------atcttcttttaacgtaccttcc---t-ct
FX0X3RN01BO7WK  -----------tcttcccgcctctgtctttgta---t-tg
FX0X3RN01BRSU1  -----------tgccatctttattagttccatg---c-tt
FX0X3RN01BSTJ7  -----------tctacgcatcttatctaagccc---t-aa
FX0X3RN01BJDKJ  -----------atgggctattgtttctgttttt---g-ta
FX0X3RN01BPNWS  -----------cttttgtatgtattttgt---------at
FX0X3RN01BOZAP  -----------------------ttttgt---------aa
FX0X3RN01BUU2N  -----------cggtgacataagttttgtagag---g-at
FX0X3RN01BWLUR  -----------gttttgtatgtggaacttgtct---g-ta
FX0X3RN01BS4Y2  -----------gcccctcgtaggaattgtaatt---g-ga
FX0X3RN01BP1UA  -----------g---cgagtaggaatttcggataaaa-gg
FX0X3RN01BW408  -----------------------tgtcg-----------g
FX0X3RN01BPJD4  -----------------------tgtcg-----------g
FX0X3RN01BVX5K  -----------------------tgtcg-----------g
FX0X3RN01BRJ3C  -----------------------tgtcg-----------g
FX0X3RN01BMSHO  -----------------------tgtcg-----------g
FX0X3RN01BXBCP  -----------------------tgtcg-----------g
FX0X3RN01BUQZ4  -----------tgtattgtagtttaggt-----------t
FX0X3RN01BQAP5  -----------tgacctggagtttgtag-----------g
FX0X3RN01BVUYW  -----------tgacctggagtttgtag-----------g
FX0X3RN01BWTF9  -----------tgacctggagtttgtag-----------g
FX0X3RN01BRLJN  -----------ttacttagagtttgttt-----------c
FX0X3RN01BT43D  -----------cagtgtcaaaatgatgc-----------a
FX0X3RN01BV51Y  -----------gcttatttaaccacgtg-----------c
FX0X3RN01BX9SE  -----------gggctcaagtttgtgtgagt-----g-ac
FX0X3RN01BTWBA  -----------gagtgcttgtttgtgagttt-----g--t
FX0X3RN01BUH4E  -----------tgctttcaatttactagttc-----a---
FX0X3RN01BLGNK  -----------tgctttcaatttactagttc-----a---
FX0X3RN01BOOZ5  -----------tgctttcaatttactagttc-----a---
FX0X3RN01BR1QJ  -----------tgctttcaatttactagttc-----a---
FX0X3RN01BW1PY  -----------tgctttcaatttactagttc-----a---
FX0X3RN01BN4UJ  -----------tgctttcaatttactagttc-----a---
FX0X3RN01BLA62  -----------tgctttcaatttactagttc-----a---
FX0X3RN01BLMH7  -----------gggctcttagcaatg-------------t
FX0X3RN01BUZIR  -----------gatctataggttcgga---------c-gt
FX0X3RN01BUWCP  -----------gatctataggttcgga---------c-gt
FX0X3RN01BPXK3  -----------gatctataggttcgga---------c-gt
FX0X3RN01BW44N  -----------gatctataggttcgga---------c-gt
FX0X3RN01BTN3T  -----------gatctataggttcgga---------c-gt
FX0X3RN01BTL69  -----------gatctataggttcgga---------c-gt
FX0X3RN01BROHL  -----------gatctataggttcgga---------c-gt
FX0X3RN01BJTBY  -----------gatctataggttcgga---------c-gt
FX0X3RN01BS9UQ  -----------gatctataggttcgga---------c-gt
FX0X3RN01BMPJJ  -----------gatctataggttcgga---------c-gt
FX0X3RN01BMFA9  -----------gatctataggttcgga---------c-gt
FX0X3RN01BT5JB  -----------gatctataggttcgga---------c-gt
FX0X3RN01BK7GU  -----------gatctataggttcgga---------c-gt
FX0X3RN01BQUSG  -----------gatctataggttcgga---------c-gt
FX0X3RN01BVHN2  -----------gatctataggttcgga---------c-gt
FX0X3RN01BQDFH  -----------gatctataggttcgga---------c-gt
FX0X3RN01BQ0VC  -----------gatctataggttcgga---------c-gt
FX0X3RN01BLTRK  -----------gatctataggttcgga---------c-gt
FX0X3RN01BMCN6  -----------gatctataggttcgga---------c-gt
FX0X3RN01BTP6S  -----------gatctataggttcgga---------c-gt
FX0X3RN01BQK5P  -----------gatctataggttcgga---------c-gt
FX0X3RN01BV2KC  -----------gatctataggttcgga---------c-gt
FX0X3RN01BJP1E  -----------gatctataggttcgga---------c-gt
FX0X3RN01BT9YG  -----------gatctataggttcgga---------c-gt
FX0X3RN01BN1AF  -----------gatctataggttcgga---------c-gt
FX0X3RN01BR8XW  -----------gatctataggttcgga---------c-gt
FX0X3RN01BLUQB  -----------gatctataggttcgga---------c-gt
FX0X3RN01BJV91  -----------gatctataggttcgga---------c-gt
FX0X3RN01BR5TV  -----------gatctataggttcgga---------c-gt
FX0X3RN01BWJ04  -----------gatctataggttcgga---------c-gt
FX0X3RN01BW44Q  -----------gatctataggttcgga---------c-gt
FX0X3RN01BW8EG  -----------gatctataggttcgga---------c-gt
FX0X3RN01BQ62T  -----------gatctataggttcgga---------c-gt
FX0X3RN01BSQX4  -----------gatctatagg-ttcgg---------a-ca
FX0X3RN01BMIUM  -----------gatctatagg-ttcgg---------a-ca
FX0X3RN01BRUVR  -----------gatctatagg-ttcgg---------a-ca
FX0X3RN01BSGY1  -----------gatctatagg-ttcgg---------a-ca
FX0X3RN01BLTX3  -----------gatctatagg-ttcgg---------a-ca
FX0X3RN01BOCFO  -----------gatctatagg-ttcgg---------a-ca
FX0X3RN01BMO9W  -----------gatctatagg-ttcgg---------a-ca
FX0X3RN01BOGMB  -----------gatctatagg-ttcgg---------a-ca
FX0X3RN01BQMV4  -----------gatctatagg-ttcgg---------a-ca
FX0X3RN01BPU6U  -----------gatctatagg-ttcgg---------a-ca
FX0X3RN01BTQ6L  -----------gatctatagg-ttcgg---------a-ca
FX0X3RN01BLTX0  -----------gatctatagg-ttcgg---------a-ca
FX0X3RN01BQ4EM  -----------gatctataggtttcgg---------a-ca
FX0X3RN01BUXCU  -----------gatctatgagtgttgatttt-----t-ta
FX0X3RN01BWCDF  -----------cacatg----tgtgtttcgt-----a-gg
FX0X3RN01BVRKJ  -----------ccaatg----tgtgtttcctttatga-cc
FX0X3RN01BT3TM  -----------ccaatgccaatccgtttttt---------
FX0X3RN01BTVDQ  -----------tatttaattacgtttgt-----------a
FX0X3RN01BR4LK  -----------ctagtatgttttttt-t--------t-ct
FX0X3RN01BMVI8  -----------ggatcgtgttttact-t--------c-ca
FX0X3RN01BQY8B  -----------ggatgttttt---ctat--------g-tc
FX0X3RN01BWPNQ  -----------ggatgtttttatgttag--------g-tt
FX0X3RN01BW4BN  -----------tgt--tttagt---------agcaga-cc
FX0X3RN01BUITB  -----------tgt--tttagttactg--caagttgt-tt
FX0X3RN01BJ2DB  -----------att--gctggttttagatcttgtttt-tt
FX0X3RN01BV5KU  -----------tttg-tttagtcatttatcgggattg-aa
FX0X3RN01BRBP8  -----------tttg-tttagtcatttatcgggattg-aa
FX0X3RN01BTI40  -----------tttg-tttagtcatttatcgggattg-aa
FX0X3RN01BXHKP  -----------tttg-tttagtcatttatcgggattg-aa
FX0X3RN01BKOXT  -----------tttg-tttagtcatttatcgggattg-aa
FX0X3RN01BKUK7  -----------tttg-tttagtcatttatcgggattg-aa
FX0X3RN01BMQA8  -----------tttg-tttagtcatttatcgggattg-aa
FX0X3RN01BS6KU  -----------tttg-tttagtcatttatcgggattg-aa
FX0X3RN01BN6B5  -----------tttg-tttagtcatttatcgggattg-aa
FX0X3RN01BMLJG  -----------tttg-tttagtcatttatcgggattg-aa
FX0X3RN01BI1K3  -----------tttg-tttagtcatttatcgggattgtaa
FX0X3RN01BVY80  -----------tttgttttagtcatttatcgggattg-aa
FX0X3RN01BSE17  -----------caaccagcatgtcatcaggttaccgtttt
FX0X3RN01BYI21  -----------------ggtctttct----gttctttcgt
FX0X3RN01BTQQS  -----------------gcctctgatgaacgttctttcgt
FX0X3RN01BSG4F  -----------catactctctgttct-tgctttctccacc
FX0X3RN01BUC1Z  -------------------------ttagggattcttaga
FX0X3RN01BSOU6  -----------tgtctgctttcttattaggg----ttagg
FX0X3RN01BR7B9  -----------ggactaaccacgcttctaaaccttacgcc
FX0X3RN01BRL4T  -----------ggactaaccacgcttctaaaccttacgcc
FX0X3RN01BUY54  -----------ggactaaccacgcttctaaaccttacgcc
FX0X3RN01BV3PM  -----------aattcgaacgcttctaccttaacttactt
FX0X3RN01BTY9W  -----------atccaggaacgcttcaccactttcaaacc
FX0X3RN01BVXTV  -----------gcatccaaacctaacgcttccttcttacc
FX0X3RN01BSJYX  -----------taggtcctgtttagtttttgttctcgt--
FX0X3RN01BTFPX  -----------taggct-------------aggtttag--
FX0X3RN01BJM3A  -----------taggct-------------aggtttag--
FX0X3RN01BPFPQ  -----------taggtttagccaaaataggagactccc--
FX0X3RN01BP16K  -----------tagagg-----------------ggct--
FX0X3RN01BI7KZ  -----------tagaagta-----------tggttgcg--
FX0X3RN01BUT4R  -----------ggtaggtagaaggtgaaggggtttc----
FX0X3RN01BSKV7  -----------ggtaggtagaaggtgaaggggtttc----
FX0X3RN01BMCKX  -----------ggtaggtagaaggtgaaggggtttc----
FX0X3RN01BKUSY  -----------ggtaggtagaaggtgaaggggtttc----
FX0X3RN01BK8OH  -----------cataa--agaacatgtagggtttgggt--
FX0X3RN01BK2CV  -----------cataa--agaacatgtagggtttggg---
FX0X3RN01BVN6V  -----------tcgaac--acaggtagggtgttttctt--
FX0X3RN01BI7KG  -----------gtgaggtgctaggtaggattcaatagg--
FX0X3RN01BNH52  -----------ctctttgctgccattcttctctattgt--
FX0X3RN01BT1OY  -----------tgtagg---gta-----------------
FX0X3RN01BR74G  -----------tataag---gtagggtagggtagagtt--
FX0X3RN01BTF96  -----------agggat---aagtgtttgtaggataat--
FX0X3RN01BPNZR  -----------tggagt---ttagggtagggaggcagc--
FX0X3RN01BJWKZ  -----------gcaagattgtaggattagttgaccccg--
FX0X3RN01BT71U  -----------ccgttgtgtgtacgtcatgttattt----
FX0X3RN01BR16X  -----------ccgttgtgtgtacgtcatgttattt----
FX0X3RN01BUEDC  -----------ccgttgtgtgtacgtcatgttattt----
FX0X3RN01BTFKR  -----------tcaggttgttatagggaggttcatt----
FX0X3RN01BMCZC  -----------tcaggttgttatagggaggttcatt----
FX0X3RN01BSDZG  -----------tcaggttgttatagggaggttcatt----
FX0X3RN01BUHYB  -----------tcaggttgttatagggaggttcatt----
FX0X3RN01BXNPT  -----------tcaggttgttatagggaggttcatt----
FX0X3RN01BOR9D  -----------tcaggttgttatagggaggttcatt----
FX0X3RN01BIUYR  -----------tcaggttgttatagggaggttcatt----
FX0X3RN01BU7TB  -----------gtagcgagtgttatatgttaggatc----
FX0X3RN01BN7ZQ  -----------gtcggttgtgtttctaggtggtagc----
FX0X3RN01BW14F  -----------gtcggttgtgtttctaggtggtagc----
FX0X3RN01BSZUZ  -----------gagtctaattgtacatgttggtgtt----
FX0X3RN01BQDCZ  -----------gattgttacgttataggttagtttg----
FX0X3RN01BRGLO  -----------gattgtagtgttgagaataggtttg----
FX0X3RN01BS4DX  -----------gcttgtaatggcaggtgttgac-cc----
FX0X3RN01BQ6V5  -----------ggtgttgtatgtttagattaaccgt----
FX0X3RN01BVJZR  -----------ggtattggaggattgtgttgttcatgtag
FX0X3RN01BLUIA  -----------gttgttgatgacgttagatat--gtctcg
FX0X3RN01BQOAL  -----------ggtttcgtt--ccttagatatccgtgtta
FX0X3RN01BKT78  -----------ggggttatatcggaaagcgttaagt----
FX0X3RN01BI4ES  -----------gatagttagataggttggttcaggt----
FX0X3RN01BQJR3  -----------tgtggtg----------------------
FX0X3RN01BPCUH  ------------gttgtg----------------------
FX0X3RN01BLXEO  ------------gttgtg----------------------
FX0X3RN01BOIRB  -----------ggtcagtataggtgtcgttctaa------
FX0X3RN01BQC5R  -----------gctgtaggtagcc-tttttgttgctt---
FX0X3RN01BVS4B  -----------gctgtaggtagccttttttgttgctt---
FX0X3RN01BXZZZ  -----------ggaggtagtaagcg---------------
FX0X3RN01BRSQ0  -----------ggaggtagtaagcg---------------
FX0X3RN01BSLXM  -----------atattc-----------------------
FX0X3RN01BTI2M  -----------ttattc-----------------------
FX0X3RN01BPN8E  -----------ttattc-----------------------
FX0X3RN01BKO5S  -----------ttattc-----------------------
FX0X3RN01BXT9G  -----------ttattc-----------------------
FX0X3RN01BUN77  -----------tgtttggtaggatttaa------gggctt
FX0X3RN01BUYK1  -----------tgtttggtaggatttaa------gggctt
FX0X3RN01BUEQV  -----------tgtttggtaggatttaa------gggctt
FX0X3RN01BTJPU  -----------c-----gtaggatttagtattttgagccc
FX0X3RN01BKHWG  -----------c-----gtaggatttagtattttgagccc
FX0X3RN01BSVM3  -------------------aggatttaa--------gcgc
FX0X3RN01BUFHU  -----------tatttattc----------------atgc
FX0X3RN01BV33K  -----------tatttaccttgaatttagatgtcgaaccc
FX0X3RN01BTENC  -----------tatttagtatcggtt--------------
FX0X3RN01BRLLU  -----------tagtcaatcttccattgggtt--------
FX0X3RN01BS2ZS  -----------tagtcaatct--------ggg--------
FX0X3RN01BTDA6  -----------tagtcaatct--------ggg--------
FX0X3RN01BOMKB  -----------cggtttctat--------tct--------
FX0X3RN01BS6DK  -----------ctcctatctatgctct-----ttaccacg
FX0X3RN01BV7ES  -----------ttaccatgaatacattaaggcccccaacc
FX0X3RN01BM5EX  -----------ggtataaatatttag---------cgggt
FX0X3RN01BTNHJ  -----------ggtatggttacacagtcattaatttaaac
FX0X3RN01BIU6R  -----------ggta--------------------tgtga
FX0X3RN01BUT5T  -----------cagctttagccgagatcg----------c
FX0X3RN01BPKKN  -----------cagctttagccgagatcg----------c
FX0X3RN01BP0IE  -----------cagctttagccgagatcg----------c
FX0X3RN01BV5VU  -----------cagctttagccgagatcg----------c
FX0X3RN01BOCQ5  -----------cagctttagccgagatcg----------c
FX0X3RN01BRLA3  -----------cagctttagccgagatcg----------c
FX0X3RN01BJ8OF  -----------cagctttagccgagatcg----------c
FX0X3RN01BLVXR  -----------cagctttagccgagatcg----------c
FX0X3RN01BVX1F  -----------cagctttagccgagatcg----------c
FX0X3RN01BJZ6Y  -----------cagctttagccgagatcg----------c
FX0X3RN01BSUCO  -----------caagctttattaacaacgtttcgcccatt
FX0X3RN01BQVXM  -------------gtctcattatgtaggtt--aggatgtg
FX0X3RN01BW4DH  -------------ctctcattacatagattcgtgagtacc
FX0X3RN01BWDUN  -------------ctctcattacatagattcgtgagtacc
FX0X3RN01BL32T  -------------ctctcattacatagattcgtgagtacc
FX0X3RN01BWX1Z  -------------ctctcattacatagattcgtgagtacc
FX0X3RN01BXAO3  -------------ctctcattacatagattcgtgagtacc
FX0X3RN01BRTKI  -----------tgctttagtta-gaagtta--ggt----c
FX0X3RN01BVGLS  -----------gattattgttacctagttc--ttt----t
FX0X3RN01BR2F9  -----------cagactagttaggcaaata--g------c
FX0X3RN01BRPJX  ----------------tcgtgaaagagtat--caaaccat
FX0X3RN01BPKPS  -----------acacctagagtaagcgtac--c------t
FX0X3RN01BQBH7  -----------gtacattttgttagtgt-----------t
FX0X3RN01BUVWC  -------------atgtcgctatcaaactt--catactcg
FX0X3RN01BQ6N4  -----------tgaatgtgttcttactttgctgttaatat
FX0X3RN01BPRYN  -----------gggccttgtac--actttgctctga----
FX0X3RN01BJZ9V  -----------gggccttgtac--actttgctctga----
FX0X3RN01BRMWZ  -----------gggccttgtac--actttgctctga----
FX0X3RN01BW74S  -----------aattcctaatatgttacggcggtatccta
FX0X3RN01BLM7P  --------------cgtgaggttactatcagttaacagtt
FX0X3RN01BLZ6R  --------------tgcatcactgcaaaacattcgcttga
FX0X3RN01BL8YR  --------------cacctaacatttcgctttcctccatt
FX0X3RN01BW7G6  ------------------------cacaacaccctcgcat
FX0X3RN01BPSK0  ------------------------cacaacaccctcgcat
FX0X3RN01BMVVQ  -----------taagggctactaccacaacacccc----t
FX0X3RN01BQ21S  -----------t-tct--atcgcactactaacacgctctc
FX0X3RN01BL93V  -----------a-tgt--agcaccacctttctcccctctc
FX0X3RN01BRB5L  -----------agact--atcgcactaatcctacac-ata
FX0X3RN01BWM6K  -----------agact--atcgcactaatcctacac-ata
FX0X3RN01BPCCN  -----------acattcaatcgcatacattgatcgt----
FX0X3RN01BROG5  --------------cc---------------------cta
FX0X3RN01BUBW9  --------------cc---------------------cca
FX0X3RN01BT3W1  --------------ggagtttagaggagttaga----tcg
FX0X3RN01BK7N9  --------------cg---ttagaggtgtctaagtcttgt
FX0X3RN01BQUP0  -----------caaccaatttcgacgtcttaa-----ccc
FX0X3RN01BVMN0  -----------ga-tgttaattacacatgtatttgggta-
FX0X3RN01BXG0V  -----------ga-tgttaattacacatgtatttgggta-
FX0X3RN01BWLL8  -----------ga-tgttaattacacatgtatttgggta-
FX0X3RN01BQ5JS  -----------ga-tgttaattacacatgtatttgggta-
FX0X3RN01BR78T  -----------ga-tgttaattacacatgtatttgggta-
FX0X3RN01BUH1K  -----------ga-tgttaattacacatgtatttgggta-
FX0X3RN01BX0AS  -----------ga-tgttaattacacatgtatttgggta-
FX0X3RN01BT71N  -----------ga-tgttaattacacatgtatttgggta-
FX0X3RN01BV5NA  -----------ga-tgttaattacacatgtatttgggta-
FX0X3RN01BL8GC  -----------ga-tgttaattacacatgtatttgggta-
FX0X3RN01BV8R6  -----------ga-tgttaattacacatgtatttgggta-
FX0X3RN01BNDTA  -----------ga-tgttaattacacatgtatttgggta-
FX0X3RN01BUUU7  -----------ga-tgttaattacacatgtatttgggta-
FX0X3RN01BOYT9  -----------ga-tgttaattacacatgtatttgggta-
FX0X3RN01BT5SM  -----------ga-tgttaattacacatgtatttgggta-
FX0X3RN01BR03H  -----------ga-tgttaattacacatgtatttgggta-
FX0X3RN01BP3HW  -----------ga-tgttaattacacatgtatttgggta-
FX0X3RN01BQV3W  -----------ga-tgttaattacacatgtatttgggta-
FX0X3RN01BJ8YB  -----------ga-tgttaattacacatgtatttgggta-
FX0X3RN01BLGA9  -----------ga-tgttaattacacatgtatttgggta-
FX0X3RN01BUMV3  -----------ga-tgttaattacacatgtatttgggta-
FX0X3RN01BSH3U  -----------ga-tgttaattacacatgtatttgggta-
FX0X3RN01BOGUN  -----------ga-tgttaattacacatgtatttgggta-
FX0X3RN01BNWN1  -----------ga-tgttaattacacatgtatttgggta-
FX0X3RN01BRC4Y  -----------ga-tgttaattacacatgtatttgggta-
FX0X3RN01BW1WF  -----------ga-tgttaattacacatgtatttgggta-
FX0X3RN01BU7T7  -----------ga-tgttaattacacatgtatttgggta-
FX0X3RN01BRGF2  -----------ga-tgttaattacacatgtatttgggta-
FX0X3RN01BWVSI  -----------ga-tgttaattacacatgtatttgggta-
FX0X3RN01BQ8MA  -----------ga-tgttaattacacatgtatttgggta-
FX0X3RN01BV9B9  -----------ga-tgttaattacacatgtatttgggta-
FX0X3RN01BQ5NN  -----------ga-tgttaattacacatgtatttgggta-
FX0X3RN01BKN5E  -----------ga-tgttaattacacatgtatttgggta-
FX0X3RN01BQAG9  -----------ga-tgttaattacacatgtatttgggta-
FX0X3RN01BS3YK  -----------ga-tgttaattacacatgtatttgggta-
FX0X3RN01BJD0H  -----------ga-tgttaattacacatgtatttgggta-
FX0X3RN01BVV46  -----------ga-tgttaattacacatgtatttgggta-
FX0X3RN01BKIG2  -----------ga-tgttaattacacatgtatttgggta-
FX0X3RN01BXTMN  -----------ga-tgttaattacacatgtatttgggta-
FX0X3RN01BWFOF  -----------ga-tgttaattacacatgtatttgggta-
FX0X3RN01BN89N  -----------ga-tgttaattacacatgtatttgggta-
FX0X3RN01BMBPB  -----------ga-tgttaattacacatgtatttgggta-
FX0X3RN01BWO3G  -----------ga-tgttaattacacatgtatttgggta-
FX0X3RN01BVC4H  -----------ga-tgttaattacacatgtatttgggta-
FX0X3RN01BVT85  -----------ga-tgttaattacacatgtatttgggta-
FX0X3RN01BSFR9  -----------ga-tgttaattacacatgtatttgggta-
FX0X3RN01BV3DX  -----------ga-tgttaattacacatgtatttgggta-
FX0X3RN01BTFWC  -----------ga-tgttaattacacatgtatttgggta-
FX0X3RN01BJT30  -----------ga-tgttaattacacatgtatttgggta-
FX0X3RN01BPBKH  -----------ga-tgttaattacacatgtatttgggta-
FX0X3RN01BRLZX  -----------ga-tgttaattacacatgtatttgggta-
FX0X3RN01BTYW7  -----------ga-tgttaattacacatgtatttgggta-
FX0X3RN01BV38A  -----------ga-tgttaattacacatgtatttgggta-
FX0X3RN01BYMC3  -----------ga-tgttaattacacatgtatttgggta-
FX0X3RN01BSE3M  -----------ga-tgttaattacacatgtatttgggta-
FX0X3RN01BSXHC  -----------ga-tgttaattacacatgtatttgggta-
FX0X3RN01BUH2M  -----------ga-tgttaattacacatgtatttgggta-
FX0X3RN01BU78C  -----------ga-tgttaattacacatgtatttgggta-
FX0X3RN01BT12V  -----------ga-tgttaattacacatgtatttgggta-
FX0X3RN01BUN2V  -----------ga-tgttaattacacatgtatttgggta-
FX0X3RN01BJA57  -----------ga-tgttaattacacatgtatttgggta-
FX0X3RN01BTTGT  -----------ga-tgttaattacacatgtatttgggta-
FX0X3RN01BV0GJ  -----------ga-tgttaattacacatgtatttgggta-
FX0X3RN01BOLZT  -----------ga-tgttaattacacatgtatttgggta-
FX0X3RN01BR1ZT  -----------ga-tgttaattacacatgtatttgggta-
FX0X3RN01BMREX  -----------ga-tgttaattacacatgtatttgggta-
FX0X3RN01BOFZY  -----------ga-tgttaattacacatgtatttgggta-
FX0X3RN01BO4XL  -----------ga-tgttaattacacatgtatttgggta-
FX0X3RN01BS26R  -----------ga-tgttaattacacatgtatttgggta-
FX0X3RN01BLSSY  -----------ga-tgttaattacacatgtatttgggta-
FX0X3RN01BPE8P  -----------ga-tgttaattacacatgtatttgggta-
FX0X3RN01BVUJC  -----------ga-tgttaattacacatgtatttgggta-
FX0X3RN01BQTCZ  -----------ga-tgttaattacacatgtatttgggta-
FX0X3RN01BLD5Y  -----------ga-tgttaattacacatgtatttgggta-
FX0X3RN01BU7U2  -----------ga-tgttaattacacatgtatttgggta-
FX0X3RN01BU8RS  -----------ga-tgttaattacacatgtatttgggta-
FX0X3RN01BS62B  -----------ga-tgttaattacacatgtatttgggta-
FX0X3RN01BKL9Q  -----------ga-tgttaattacacatgtatttgggta-
FX0X3RN01BP922  -----------ga-tgttaattacacatgtatttgggta-
FX0X3RN01BQ9JH  -----------ga-tgttaattacacatgtatttgggta-
FX0X3RN01BXEA6  -----------ga-tgttaattacacatgtatttgggta-
FX0X3RN01BQKXJ  -----------ga-tgttaattacacatgtatttgggta-
FX0X3RN01BL2E3  -----------ga-tgttaattacacatgtatttgggta-
FX0X3RN01BMSAJ  -----------ga-tgttaattacacatgtatttgggta-
FX0X3RN01BJ2W4  -----------ga-tgttaattacacatgtatttgggta-
FX0X3RN01BWV4Q  -----------ga-tgttaattacacatgtatttgggta-
FX0X3RN01BONT8  -----------ga-tgttaattacacatgtatttgggta-
FX0X3RN01BKOH6  -----------ga-tgttaattacacatgtatttgggta-
FX0X3RN01BSZ3Y  -----------ga-tgttaattacacatgtatttgggta-
FX0X3RN01BR7PO  -----------ga-tgttaattacacatgtatttgggta-
FX0X3RN01BSIVL  -----------ga-tgttaattacacatgtatttgggta-
FX0X3RN01BNYF3  -----------ga-tgttaattacacatgtatttgggta-
FX0X3RN01BXENH  -----------ga-tgttaattacacatgtatttgggta-
FX0X3RN01BNXUD  -----------ga-tgttaattacacatgtatttgggta-
FX0X3RN01BL92S  -----------ga-tgttaattacacatgtatttgggta-
FX0X3RN01BLT1I  -----------ga-tgttaattacacatgtatttgggta-
FX0X3RN01BWSJK  -----------ga-tgttaattacacatgtatttgggta-
FX0X3RN01BRMRJ  -----------ga-tgttaattacacatgtatttgggta-
FX0X3RN01BR1D7  -----------ga-tgttaattacacatgtatttgggta-
FX0X3RN01BPQ4E  -----------ga-tgttaattacacatgtatttgggta-
FX0X3RN01BMWL3  -----------ga-tgttaattacacatgtatttgggta-
FX0X3RN01BUMC6  -----------ga-tgttaattacacatgtatttgggta-
FX0X3RN01BRZK1  -----------ga-tgttaattacacatgtatttgggta-
FX0X3RN01BOZDS  -----------ga-tgttaattacacatgtatttgggta-
FX0X3RN01BRLIL  -----------ga-tgttaattacacatgtatttgggta-
FX0X3RN01BU2JV  -----------ga-tgttaattacacatgtatttgggta-
FX0X3RN01BU2CU  -----------ga-tgttaattacacatgtatttgggta-
FX0X3RN01BM5PD  -----------ga-tgttaattacacatgtatttgggta-
FX0X3RN01BTA9Y  -----------ga-tgttaattacacatgtatttgggta-
FX0X3RN01BP6YY  -----------ga-tgttaattacacatgtatttgggta-
FX0X3RN01BK3XS  -----------ga-tgttaattacacatgtatttgggta-
FX0X3RN01BSIQG  -----------ga-tgttaattacacatgtatttgggta-
FX0X3RN01BSRUC  -----------ga-tgttaattacacatgtatttgggta-
FX0X3RN01BVEWF  -----------ga-tgttaattacacatgtatttgggta-
FX0X3RN01BVUGK  -----------ga-tgttaattacacatgtatttgggta-
FX0X3RN01BJDRT  -----------ga-tgttaattacacatgtatttgggta-
FX0X3RN01BVRJ6  -----------ga-tgttaattacacatgtatttgggta-
FX0X3RN01BI7H3  -----------ga-tgttaattacacatgtatttgggta-
FX0X3RN01BUN2Y  -----------ga-tgttaattacacatgtatttgggta-
FX0X3RN01BNJ4S  -----------ga-tgttaattacacatgtatttgggta-
FX0X3RN01BV9PJ  -----------ga-tgttaattacacatgtatttgggta-
FX0X3RN01BKB5G  -----------ga-tgttaattacacatgtatttgggta-
FX0X3RN01BWI18  -----------ga-tgttaattacacatgtatttgggta-
FX0X3RN01BPI49  -----------gattgttaattacacatgtatttgggta-
FX0X3RN01BXQHO  -----------ga-tgttaattacacatgtatttgggt--
FX0X3RN01BTY99  -----------ga-tgttaattacacatgtatttgggt--
FX0X3RN01BRCSX  -----------ga-tgttaattacacatgtatttgggt--
FX0X3RN01BKMLR  -----------ga-tgttaattacacatgtatttgggtta
FX0X3RN01BRQJJ  -----------ga-tgttaattacacatgtatttgggtta
FX0X3RN01BJ9XD  -----------ga-tgttaattacacatgtatttgggtta
FX0X3RN01BU3YY  -----------ga-tgttaattacacatgtatttgggtat
FX0X3RN01BNU09  -----------ga-tgttaattacacatgtatttgggtat
FX0X3RN01BXBI5  -----------ga-tgttaattacacatgtatttgggtat
FX0X3RN01BJGU2  -----------ga-tgttaattacacatgtatttgggtat
FX0X3RN01BL0AI  -----------ga-tgttaattacacatgtatttggg---
FX0X3RN01BXNH1  -----------ga-tgttaattacacatgtatttgg----
FX0X3RN01BR1WS  -----------ga-tgttaattacacatgtatttgggta-
FX0X3RN01BTMES  -----------ga-tgttaattacacatgtatttgggta-
FX0X3RN01BRYLD  -----------ga-tgttaattacacatgtatttgggta-
FX0X3RN01BO6LI  -----------gattgttcg--------------------
FX0X3RN01BJ8M6  --------------ggcgggttt-----------------
FX0X3RN01BRL2J  -----------tgtagcgggtttt-------agtttttag
FX0X3RN01BWJ4J  ------------gtggcgggtctccaagaagattttgttg
FX0X3RN01BT87Z  -----------gacattagcatacccaaaccacttccacg
FX0X3RN01BWYSB  -----------gttgtcgttcggtgattagcattat-gtc
FX0X3RN01BVEK4  -----------gttgtcgttcggtgattagcattat-gtc
FX0X3RN01BI086  -----------gttgtcgttcggtgattagcattat-gtc
FX0X3RN01BSKXY  -----------cgaaccaccaatt--ttagcattatcgac
FX0X3RN01BLJ4X  -----------taaaccactgttct-ccctaaggtttttt
FX0X3RN01BTO9P  -----------taaaccactgttct-ccctaaggtttttt
FX0X3RN01BN6A3  -----------aaggt--ctgttctattacatgaaggttc
FX0X3RN01BKF8O  --------------------------------------tt
FX0X3RN01BQZ9B  -----------g--------------------atggtagg
FX0X3RN01BV93D  -----------aagtgtttgttgccctattttatggta-g
FX0X3RN01BSOAX  --------------------------------------tt
FX0X3RN01BYL9Z  --------------------------------------tt
FX0X3RN01BUN3Y  --------------------------------------tt
FX0X3RN01BRZS9  --------------------------------------tt
FX0X3RN01BR0ZX  --------------------------------------tc
FX0X3RN01BQ5F9  --------------------------------------tt
FX0X3RN01BNNKZ  --------------------------------------ct
FX0X3RN01BOTVZ  --------------------------------------tt
FX0X3RN01BRJAK  ---------------------------------------t
FX0X3RN01BRE44  ---------------------------------------t
FX0X3RN01BQNF0  ---------------------------------------t
FX0X3RN01BVKPC  ---------------------------------------t
FX0X3RN01BQT5A  ---------------------------------------t
FX0X3RN01BP0WC  --------------------------------------tt
FX0X3RN01BTF4Z  --------------------------------------gc
FX0X3RN01BSBQQ  --------------------------------------gc
FX0X3RN01BTCOM  --------------------------------------gc
FX0X3RN01BRRZ5  --------------------------------------gc
FX0X3RN01BSVLC  --------------------------------------gt
FX0X3RN01BUYUV  --------------------------------------gg
FX0X3RN01BWBVI  --------------------------------------gt
FX0X3RN01BU7ZC  --------------------------------------at
FX0X3RN01BQ8SU  --------------------------------------cc
FX0X3RN01BQ3R4  ----------------------------------------
FX0X3RN01BQUAR  --------------------------------------cg
FX0X3RN01BI7EL  --------------------------------------gg
FX0X3RN01BOLRI  --------------------------------------ga
FX0X3RN01BO8ZA  --------------------------------------gc
FX0X3RN01BNGVL  --------------------------------------gc
FX0X3RN01BQ6E0  --------------------------------------gc
FX0X3RN01BLSNU  --------------------------------------gt
FX0X3RN01BNLZ4  --------------------------------------ga
FX0X3RN01BIOVQ  --------------------------------------gt
FX0X3RN01BSA65  --------------------------------------cg
FX0X3RN01BTI5J  --------------------------------------ct
FX0X3RN01BQUBI  --------------------------------------at
FX0X3RN01BRVOP  --------------------------------------tt
FX0X3RN01BMFRB  --------------------------------------ac
FX0X3RN01BO13U  --------------------------------------at
FX0X3RN01BTM39  --------------------------------------tc
FX0X3RN01BNCIS  --------------------------------------ag
FX0X3RN01BNLJG  --------------------------------------tt
                                                        
