# Supplementary material for: Study of the Molecular Recognition of Aptamers Selected through Ovarian Cancer Cell-SELEX
Source: PLoS One. 2010 Nov 1;5(11):e13770. doi: 10.1371/journal.pone.0013770 (PMC2967474; doi:10.1371/journal.pone.0013770)
Supplement: Data S3 — This file contains the flow data from the figures presented in this article. (3.69 MB ZIP) [file pone.0013770.s003.zip]

Archive with 36 entries (27 files):
- S3/
- S3/.DS_Store
- __MACOSX/
- __MACOSX/S3/
- __MACOSX/S3/._.DS_Store
- S3/Figure 1A/
- S3/Figure 1A/Cells
- S3/Figure 1A/Library
- S3/Figure 1A/Pool 17
- S3/Figure 1A/Pool13.005
- S3/Figure 1A/Pool19
- S3/Figure 1A/Pool22
- S3/Figure 2A/
- S3/Figure 2A/AptTOV at 4degC
- S3/Figure 2A/AptTOV1 at 37degC
- S3/Figure 2A/Library
- S3/Figure 2A/TOV-21G
- S3/Figure 2B/
- S3/Figure 2B/AptTOV1
- S3/Figure 2B/Hela
- S3/Figure 2B/Library
- S3/Figure 3A/
- S3/Figure 3A/30 min protease.005
- S3/Figure 3A/aptTOV1
- S3/Figure 3A/Library
- S3/Figure 3A/TOV-21G
- S3/Picture1b/
- S3/Picture1b/Cells
- S3/Picture1b/Naive library
- S3/Picture1b/Pool19
- S3/Picture1b/Pool22.005
- S3/Picture3b/
- S3/Picture3b/30 min reated cells
- S3/Picture3b/CAOV-3
- S3/Picture3b/DOV3.005
- S3/Picture3b/Library
